# Supplementary material for: Reprogramming of liver metabolism during West Nile virus infection unveils novel aspects of disease pathophysiology
Source: Mol Med. 2025 Jul 5;31:251. doi: 10.1186/s10020-025-01300-8 (PMC12228371; doi:10.1186/s10020-025-01300-8)
Supplement: Supplementary file 5 — Supplementary Material 5. Table S1. List of DEGs in brain and liver. [file 10020_2025_1300_MOESM5_ESM.xlsx]

## Sheet: liver only (1503)
DEG	Description	log2fc (WNV/uninfected)	p-value (FDR corrected)
Saa2	serum amyloid A 2	307.905	5.14378e-14
Saa1	serum amyloid A 1	208.374	8.03949e-17
Lcn2	lipocalin 2	98.1763	3.87718e-13
Cidec	cell death-inducing DFFA-like effector c	50.5806	2.20936e-06
Fgf21	fibroblast growth factor 21	28.0594	1.87082e-10
Marco	macrophage receptor with collagenous structure	26.9489	6.22495e-10
Orm2	orosomucoid 2	25.7185	6.22495e-10
Cdkn1a	cyclin-dependent kinase inhibitor 1A (P21)	23.5068	3.6756e-17
Cxcl1	chemokine (C-X-C motif) ligand 1	23.1115	1.08091e-06
Gm15441	predicted gene 15441	22.3243	2.21014e-11
Mt2	metallothionein 2	22.0771	6.93153e-05
Cxcl13	chemokine (C-X-C motif) ligand 13	22.0685	2.58496e-09
Ly6d	lymphocyte antigen 6 complex, locus D	17.6704	3.86764e-08
Slfn4	schlafen 4	16.278	2.01128e-17
Cgref1	cell growth regulator with EF hand domain 1	15.7961	1.46272e-08
Ciart	circadian associated repressor of transcription	14.8097	0.000108835
Mt1	metallothionein 1	13.0642	1.45151e-05
Lrg1	leucine-rich alpha-2-glycoprotein 1	13.0555	2.13731e-27
2010003K11Rik	RIKEN cDNA 2010003K11 gene	12.801	1.08211e-05
Cyp4a14	cytochrome P450, family 4, subfamily a, polypeptide 14	12.2654	5.20066e-06
Gm38832	predicted gene, 38832	12.1444	0.00103488
Tsku	tsukushi, small leucine rich proteoglycan	11.4997	8.80179e-07
Gm21188	predicted gene, 21188	10.8273	1.38647e-08
S100a8	S100 calcium binding protein A8 (calgranulin A)	10.8195	7.90185e-12
Acot1	acyl-CoA thioesterase 1	10.7291	3.61354e-09
Ccl6	chemokine (C-C motif) ligand 6	10.1595	2.70067e-26
Gm36161	predicted gene, 36161	10.1267	6.38088e-08
Gadd45g	growth arrest and DNA-damage-inducible 45 gamma	9.56364	6.32674e-06
S100a9	S100 calcium binding protein A9 (calgranulin B)	9.42643	2.07949e-11
LOC115487367	MLV-related proviral Env polyprotein-like	8.89284	3.75971e-10
Fkbp5	FK506 binding protein 5	8.8434	1.54305e-23
Ms4a4c	membrane-spanning 4-domains, subfamily A, member 4C	8.71859	2.12625e-08
Gm28644	predicted gene 28644, transcript variant X6	8.65613	0.000623202
Tlr13	toll-like receptor 13	8.58599	6.20367e-24
Vcam1	vascular cell adhesion molecule 1	8.53414	5.38165e-18
Hp	haptoglobin	8.30428	1.1771e-14
Plin4	perilipin 4	8.2933	1.15445e-15
Cyp4a10	cytochrome P450, family 4, subfamily a, polypeptide 10	8.13804	1.30388e-06
Saa3	serum amyloid A 3	7.92982	1.1359e-07
Serpina7	serine (or cysteine) peptidase inhibitor, clade A (alpha-1 antiproteinase, antitrypsin), member 7	7.90436	0.000267649
Mfsd2a	major facilitator superfamily domain containing 2A	7.82915	3.03221e-08
Cd14	CD14 antigen	7.78143	1.61945e-07
LOC115486954	uncharacterized LOC115486954, transcript variant X1	7.48706	2.60487e-08
Nrg4	neuregulin 4	7.36011	0.000204329
Rasd1	RAS, dexamethasone-induced 1	7.2445	0.000370898
Rgs1	regulator of G-protein signaling 1	7.1078	9.79074e-08
Socs3	suppressor of cytokine signaling 3	7.01231	5.62395e-10
Ly6c2	lymphocyte antigen 6 complex, locus C2	6.94774	1.2376e-06
Oas3	2'-5' oligoadenylate synthetase 3	6.9077	5.62395e-10
Chrna2	cholinergic receptor, nicotinic, alpha polypeptide 2 (neuronal)	6.86777	2.62474e-07
Bmper	BMP-binding endothelial regulator	6.86066	0.000103936
Slfn1	schlafen 1	6.81623	4.4443e-10
Plin5	perilipin 5	6.75456	4.71444e-13
Nlrp12	NLR family, pyrin domain containing 12	6.72748	0.010575
Ms4a6c	membrane-spanning 4-domains, subfamily A, member 6C	6.65845	8.08182e-11
Tacc2	transforming, acidic coiled-coil containing protein 2	6.61587	1.73243e-06
Gm32800	predicted gene, 32800	6.61015	6.88097e-06
Ms4a6d	membrane-spanning 4-domains, subfamily A, member 6D	6.53813	2.40622e-24
Ifit1bl1	interferon induced protein with tetratricpeptide repeats 1B like 1	6.52368	5.83148e-08
Hcar2	hydroxycarboxylic acid receptor 2	6.50097	0.000132539
St3gal5	ST3 beta-galactoside alpha-2,3-sialyltransferase 5	6.43746	4.46069e-16
Fcgr4	Fc receptor, IgG, low affinity IV	6.3796	3.80135e-17
Usp2	ubiquitin specific peptidase 2	6.37659	1.00958e-07
Il1r1	interleukin 1 receptor, type I	6.3139	3.20476e-08
Apoa4	apolipoprotein A-IV	6.26233	2.65294e-06
Gm46894	predicted gene, 46894, transcript variant X4	6.14976	0.00277527
Acot2	acyl-CoA thioesterase 2	6.11438	2.05174e-07
Serpina3f	serine (or cysteine) peptidase inhibitor, clade A, member 3F	6.11333	2.4048e-07
Vwa3b	von Willebrand factor A domain containing 3B	6.07909	3.06602e-05
Ms4a8a	membrane-spanning 4-domains, subfamily A, member 8A	6.07018	3.33792e-10
Eif4ebp3	eukaryotic translation initiation factor 4E binding protein 3	6.05147	1.93256e-06
Syt12	synaptotagmin XII	5.95452	1.57088e-07
Chac1	ChaC, cation transport regulator 1	5.95068	0.000123249
Gadd45b	growth arrest and DNA-damage-inducible 45 beta	5.94217	2.95387e-06
1810055G02Rik	RIKEN cDNA 1810055G02 gene	5.935	6.43007e-07
Hilpda	hypoxia inducible lipid droplet associated	5.8991	6.85554e-06
Tnfrsf12a	tumor necrosis factor receptor superfamily, member 12a	5.88961	5.05924e-06
Kcnt2	potassium channel, subfamily T, member 2	5.88956	0.00322547
Jun	jun proto-oncogene	5.8841	9.46312e-09
Serpina3n	serine (or cysteine) peptidase inhibitor, clade A, member 3N	5.8619	1.85055e-09
Tmc7	transmembrane channel-like gene family 7	5.85277	4.54049e-11
Gm33564	predicted gene, 33564, transcript variant X3	5.84502	9.12565e-08
Gm32202	predicted gene, 32202, transcript variant X2	5.84126	0.000130911
Lamb3	laminin, beta 3	5.82238	0.000116503
Cyp4a31	cytochrome P450, family 4, subfamily a, polypeptide 31	5.71363	0.00124002
Cd163	CD163 antigen	5.7037	2.22899e-13
Cxcr2	chemokine (C-X-C motif) receptor 2	5.54126	8.36174e-07
Rasl10b	RAS-like, family 10, member B	5.49092	0.00277527
Snhg3	small nucleolar RNA host gene 3	5.48165	8.98957e-07
Tgtp1	T cell specific GTPase 1	5.4595	0.00169488
Ly6a	lymphocyte antigen 6 complex, locus A	5.44369	1.50988e-09
Cyp4a32	cytochrome P450, family 4, subfamily a, polypeptide 32	5.44096	0.0118545
Abhd1	abhydrolase domain containing 1	5.41958	0.0132091
Inhbe	inhibin beta-E	5.40849	5.82373e-13
Derl3	Der1-like domain family, member 3	5.4004	0.0115723
Il1rn	interleukin 1 receptor antagonist	5.38789	1.40425e-06
Clec4n	C-type lectin domain family 4, member n	5.38572	3.80364e-14
B3galt1	UDP-Gal:betaGlcNAc beta 1,3-galactosyltransferase, polypeptide 1	5.38282	4.9139e-06
Map3k6	mitogen-activated protein kinase kinase kinase 6	5.36639	1.01142e-07
Inhbb	inhibin beta-B	5.34597	0.0105788
Oas1g	2'-5' oligoadenylate synthetase 1G	5.3377	3.38929e-08
Slc13a5	solute carrier family 13 (sodium-dependent citrate transporter), member 5	5.26197	0.0041103
Cebpd	CCAAT/enhancer binding protein (C/EBP), delta	5.24925	3.62892e-07
Slc41a3	solute carrier family 41, member 3	5.20203	3.62892e-07
Adgre1	adhesion G protein-coupled receptor E1	5.18352	3.40184e-07
Irf7	interferon regulatory factor 7	5.16732	3.07462e-11
Ms4a6b	membrane-spanning 4-domains, subfamily A, member 6B	5.13901	3.27995e-09
Apcs	serum amyloid P-component	5.12077	5.62194e-06
Gm38525	predicted gene, 38525, transcript variant X1	5.10883	1.04963e-05
Fcgr1	Fc receptor, IgG, high affinity I	5.07529	2.40243e-07
Nnmt	nicotinamide N-methyltransferase	5.0636	0.00207276
LOC115489992	uncharacterized LOC115489992	5.03432	0.000304923
Snora73b	small nucleolar RNA, H/ACA box 73b	5.02444	0.000120772
Cd300lf	CD300 molecule like family member F	5.01172	1.63603e-06
Cd5l	CD5 antigen-like	5.00813	3.51392e-13
Orm1	orosomucoid 1	4.99591	8.36174e-07
Fpr2	formyl peptide receptor 2	4.91944	2.35843e-13
1810053B23Rik	RIKEN cDNA 1810053B23 gene	4.90759	2.18826e-05
F13a1	coagulation factor XIII, A1 subunit	4.83134	0.00330576
Slc37a1	solute carrier family 37 (glycerol-3-phosphate transporter), member 1	4.82736	1.68416e-05
Spic	Spi-C transcription factor (Spi-1/PU.1 related)	4.79056	2.27844e-14
Sirpb1b	signal-regulatory protein beta 1B	4.77138	0.000260404
Cnbd2	cyclic nucleotide binding domain containing 2	4.7193	2.52856e-06
Atf3	activating transcription factor 3	4.70151	1.95956e-05
Fos	FBJ osteosarcoma oncogene	4.68187	2.05755e-06
C1rb	complement component 1, r subcomponent B	4.6614	0.00992529
Sell	selectin, lymphocyte	4.63615	5.9055e-10
Cd300e	CD300E molecule	4.62201	0.000509322
AB124611	cDNA sequence AB124611	4.60817	6.74307e-12
Sh3pxd2b	SH3 and PX domains 2B	4.59206	5.65685e-08
Ifi211	interferon activated gene 211	4.573	5.40564e-06
Sla	src-like adaptor	4.5581	3.86804e-13
Siglec1	sialic acid binding Ig-like lectin 1, sialoadhesin	4.5432	1.06792e-07
AA986860	expressed sequence AA986860	4.53476	2.62734e-05
Fbxo31	F-box protein 31	4.494	1.95799e-15
Arhgef26	Rho guanine nucleotide exchange factor (GEF) 26	4.49309	2.68469e-13
Tgtp2	T cell specific GTPase 2	4.47042	0.000267586
Steap4	STEAP family member 4	4.46935	5.63391e-06
Pla2g7	phospholipase A2, group VII (platelet-activating factor acetylhydrolase, plasma)	4.46813	2.05174e-07
Tmc3	transmembrane channel-like gene family 3	4.45242	0.000922583
Clec4a1	C-type lectin domain family 4, member a1	4.44768	1.37717e-13
Ifi205	interferon activated gene 205	4.44726	9.22669e-06
Myom1	myomesin 1	4.4448	0.000885092
Gm41885	predicted gene, 41885, transcript variant X2	4.43128	2.6148e-06
Ccdc120	coiled-coil domain containing 120	4.42931	0.000138899
Smpd3	sphingomyelin phosphodiesterase 3, neutral	4.42525	0.00160331
Fgl1	fibrinogen-like protein 1	4.41614	5.80617e-09
March1	membrane-associated ring finger (C3HC4) 1	4.40324	7.10556e-11
Snx10	sorting nexin 10	4.35589	4.03709e-13
Tlr7	toll-like receptor 7	4.32616	4.15794e-13
Trem2	triggering receptor expressed on myeloid cells 2	4.30748	1.65753e-05
Plin2	perilipin 2	4.30363	6.18529e-06
Oas1a	2'-5' oligoadenylate synthetase 1A	4.297	8.66171e-07
Scimp	SLP adaptor and CSK interacting membrane protein	4.26735	4.8068e-06
Slfn2	schlafen 2	4.26105	1.20042e-15
Gm40011	predicted gene, 40011, transcript variant X1	4.254	0.00059046
Hpx	hemopexin	4.24803	5.40219e-10
Ctss	cathepsin S	4.24682	4.54049e-11
C1qb	complement component 1, q subcomponent, beta polypeptide	4.22276	3.87718e-13
Fpr1	formyl peptide receptor 1	4.21909	9.24996e-15
Cd300a	CD300A molecule	4.2114	1.37544e-14
Junb	jun B proto-oncogene	4.19003	4.9139e-06
Gm11827	predicted gene 11827	4.18769	0.000811414
Mmp27	matrix metallopeptidase 27	4.18621	0.000272255
Pdk4	pyruvate dehydrogenase kinase, isoenzyme 4	4.16866	0.000665569
Plac8	placenta-specific 8	4.14507	5.98135e-09
Gm12250	predicted gene 12250	4.1372	0.0168361
Tor3a	torsin family 3, member A	4.08802	2.12625e-08
Lrrc75a	leucine rich repeat containing 75A	4.07973	4.8068e-06
Clec7a	C-type lectin domain family 7, member a	4.06282	4.1772e-06
Lrrc25	leucine rich repeat containing 25	4.06054	1.16067e-05
Mcemp1	mast cell expressed membrane protein 1	4.02657	0.00312708
Gm39972	predicted gene, 39972, transcript variant X1	4.02321	9.76263e-06
Ntf3	neurotrophin 3	4.02216	0.00023887
Sirpb1c	signal-regulatory protein beta 1C	4.01965	0.000139274
G0s2	G0/G1 switch gene 2	4.00127	9.01815e-06
Ifi44	interferon-induced protein 44	4.00071	0.0166841
Gm11814	predicted gene 11814	3.98098	0.0433104
Defb1	defensin beta 1	3.96097	0.00541983
Gzmb	granzyme B	3.94855	0.00166098
Ctla2b	cytotoxic T lymphocyte-associated protein 2 beta	3.93096	8.81611e-06
Jdp2	Jun dimerization protein 2	3.93014	6.58348e-06
Gm27252	predicted gene 27252, transcript variant X3	3.92375	0.000773087
Ear2	eosinophil-associated, ribonuclease A family, member 2	3.90825	7.94484e-07
Gde1	glycerophosphodiester phosphodiesterase 1	3.8771	3.74089e-08
Vsig4	V-set and immunoglobulin domain containing 4	3.84858	6.37806e-12
Tuba8	tubulin, alpha 8	3.84099	5.24151e-06
Rad51b	RAD51 paralog B	3.8385	0.00024973
C4bp-ps1	complement component 4 binding protein, pseudogene 1	3.83737	0.000813376
Gm40525	predicted gene, 40525, transcript variant X1	3.82233	0.000301649
Gm5150	predicted gene 5150	3.80185	8.21945e-06
Slc41a2	solute carrier family 41, member 2	3.79773	0.00179453
Ccr1	chemokine (C-C motif) receptor 1	3.79753	0.000521772
Serinc2	serine incorporator 2	3.78989	1.34928e-10
Alas1	aminolevulinic acid synthase 1	3.75571	9.12565e-08
Il20rb	interleukin 20 receptor beta	3.75506	8.88449e-05
Clec4a2	C-type lectin domain family 4, member a2	3.74459	9.303e-05
5430427O19Rik	RIKEN cDNA 5430427O19 gene	3.74449	8.6514e-06
Il12rb1	interleukin 12 receptor, beta 1	3.7343	1.21184e-07
Cyb561	cytochrome b-561	3.72671	1.04097e-05
Mirt2	myocardial infraction associated transcript 2	3.71795	0.0027327
C1qa	complement component 1, q subcomponent, alpha polypeptide	3.71508	2.46827e-11
Pirb	paired Ig-like receptor B	3.69448	9.75803e-15
Gzma	granzyme A	3.68937	0.0004481
C8a	complement component 8, alpha polypeptide	3.68506	2.7703e-06
Lgi4	leucine-rich repeat LGI family, member 4	3.68351	0.0178584
Bcl2a1b	B cell leukemia/lymphoma 2 related protein A1b	3.66934	2.08623e-06
Rcan1	regulator of calcineurin 1	3.66886	7.40959e-08
Slc19a1	solute carrier family 19 (folate transporter), member 1	3.65609	2.28593e-08
Fcgr3	Fc receptor, IgG, low affinity III	3.63356	5.48545e-12
Tmem26	transmembrane protein 26	3.63163	1.36897e-06
Soat1	sterol O-acyltransferase 1	3.62767	1.51499e-19
Gm40514	predicted gene, 40514	3.61731	0.0313862
Ocstamp	osteoclast stimulatory transmembrane protein	3.61192	3.32451e-05
C5ar1	complement component 5a receptor 1	3.60268	7.13281e-07
Cyp39a1	cytochrome P450, family 39, subfamily a, polypeptide 1	3.5999	8.19535e-06
Adora1	adenosine A1 receptor	3.58928	8.97449e-05
Ddit4	DNA-damage-inducible transcript 4	3.58492	0.00146891
Csf2rb	colony stimulating factor 2 receptor, beta, low-affinity (granulocyte-macrophage)	3.5731	2.99781e-05
Alox5ap	arachidonate 5-lipoxygenase activating protein	3.57288	1.31406e-08
Slc15a3	solute carrier family 15, member 3	3.572	6.40078e-07
Rab30	RAB30, member RAS oncogene family	3.57017	2.15446e-05
Laptm5	lysosomal-associated protein transmembrane 5	3.56552	6.01594e-10
Ctps	cytidine 5'-triphosphate synthase	3.55976	2.57237e-05
Crat	carnitine acetyltransferase	3.55224	8.21367e-10
Cmklr1	chemokine-like receptor 1	3.54556	7.55938e-09
Sdsl	serine dehydratase-like	3.53828	0.00246179
Pex11a	peroxisomal biogenesis factor 11 alpha	3.53444	5.85097e-14
Adamts15	a disintegrin-like and metallopeptidase (reprolysin type) with thrombospondin type 1 motif, 15	3.52448	0.00072235
Baiap2l1	BAI1-associated protein 2-like 1	3.52318	7.0305e-09
Aqp4	aquaporin 4	3.52317	0.0234587
Il18bp	interleukin 18 binding protein	3.52004	3.39935e-09
Cfp	complement factor properdin	3.51933	2.32397e-11
Creld2	cysteine-rich with EGF-like domains 2	3.51619	0.00254572
Ly9	lymphocyte antigen 9	3.51225	6.92007e-08
C1qc	complement component 1, q subcomponent, C chain	3.50616	4.42617e-10
Clec4a3	C-type lectin domain family 4, member a3	3.50178	3.29477e-09
Cpne8	copine VIII	3.49482	0.000114029
Gnat1	guanine nucleotide binding protein, alpha transducing 1	3.49474	0.000131372
Ifi27l2a	interferon, alpha-inducible protein 27 like 2A	3.48951	1.24432e-08
Ung	uracil DNA glycosylase	3.4857	6.13969e-06
Ighg2c	immunoglobulin heavy constant gamma 2C	3.48538	0.017726
Por	P450 (cytochrome) oxidoreductase	3.46285	7.9714e-06
Grhl1	grainyhead like transcription factor 1	3.45976	8.81611e-06
Itprip	inositol 1,4,5-triphosphate receptor interacting protein	3.45317	4.91029e-06
Serpina3k	serine (or cysteine) peptidase inhibitor, clade A, member 3K	3.44669	1.12635e-06
Lbp	lipopolysaccharide binding protein	3.44232	6.60139e-10
Gjc3	gap junction protein, gamma 3	3.43603	1.79028e-05
Cd44	CD44 antigen	3.42547	1.54796e-07
Dnajc12	DnaJ heat shock protein family (Hsp40) member C12	3.42538	0.00502516
Arid3a	AT rich interactive domain 3A (BRIGHT-like)	3.42321	1.42711e-06
Vnn1	vanin 1	3.42233	0.00103488
Siglece	sialic acid binding Ig-like lectin E	3.41577	4.5483e-14
Ifi204	interferon activated gene 204	3.41465	1.30094e-05
Gm38500	predicted gene, 38500, transcript variant X2	3.40621	0.00221835
Serpina3g	serine (or cysteine) peptidase inhibitor, clade A, member 3G	3.39587	1.86839e-06
Cyp4f18	cytochrome P450, family 4, subfamily f, polypeptide 18	3.3953	0.00741255
Ccl5	chemokine (C-C motif) ligand 5	3.37936	0.000364775
Synpo	synaptopodin	3.37347	9.23541e-05
3010003L21Rik	RIKEN cDNA 3010003L21 gene	3.37302	0.000568522
Btg2	B cell translocation gene 2, anti-proliferative	3.37153	0.000222993
Pla2g12a	phospholipase A2, group XIIA	3.36465	2.52856e-06
Phf11a	PHD finger protein 11A	3.36201	0.000285814
Ddx28	DEAD (Asp-Glu-Ala-Asp) box polypeptide 28	3.35675	2.00109e-05
Csf2rb2	colony stimulating factor 2 receptor, beta 2, low-affinity (granulocyte-macrophage)	3.35321	1.72159e-05
Cebpb	CCAAT/enhancer binding protein (C/EBP), beta	3.34003	8.00824e-05
Kcnk13	potassium channel, subfamily K, member 13	3.3312	1.29895e-05
Hmox1	heme oxygenase 1	3.32377	3.51392e-13
Entpd1	ectonucleoside triphosphate diphosphohydrolase 1	3.31555	1.61513e-09
Saa4	serum amyloid A 4	3.31307	0.000362797
Gm14548	predicted gene 14548	3.31201	0.0001508
Irak3	interleukin-1 receptor-associated kinase 3	3.31195	1.86532e-05
Gm46205	predicted gene, 46205	3.30534	0.000513137
Cd72	CD72 antigen	3.30444	0.000572379
Gm8242	.	3.29454	0.0111204
Retsat	retinol saturase (all trans retinol 13,14 reductase)	3.27103	0.000277484
Lgals3	lectin, galactose binding, soluble 3	3.27082	1.13467e-14
Phospho1	phosphatase, orphan 1	3.26896	0.00418352
Tlr8	toll-like receptor 8	3.25993	8.19535e-06
Cybb	cytochrome b-245, beta polypeptide	3.25723	6.18155e-09
Oasl2	2'-5' oligoadenylate synthetase-like 2	3.25619	0.000294916
Pira2	paired-Ig-like receptor A2	3.25449	5.69916e-06
Clec12a	C-type lectin domain family 12, member a	3.25234	2.58272e-06
Gm39701	predicted gene, 39701	3.23586	0.00149373
Tmem156	transmembrane protein 156	3.23348	0.000117072
Emilin2	elastin microfibril interfacer 2	3.22351	2.38176e-09
Aoah	acyloxyacyl hydrolase	3.22109	0.0120379
Gm11824	predicted gene 11824	3.2188	0.0392488
Clec4f	C-type lectin domain family 4, member f	3.21575	1.13591e-08
Tyrobp	TYRO protein tyrosine kinase binding protein	3.21536	8.20891e-10
Ifit2	interferon-induced protein with tetratricopeptide repeats 2	3.21487	0.00348696
Tmem41a	transmembrane protein 41a	3.21063	2.5717e-09
Bcl2a1d	B cell leukemia/lymphoma 2 related protein A1d	3.18584	0.00412018
Isyna1	myo-inositol 1-phosphate synthase A1	3.17032	0.00446059
Slc25a47	solute carrier family 25, member 47	3.16923	0.00110865
Slamf9	SLAM family member 9	3.16831	9.25993e-06
Cd300c2	CD300C molecule 2	3.15681	6.18155e-09
Slc22a5	solute carrier family 22 (organic cation transporter), member 5	3.15464	2.95387e-06
Gucy2c	guanylate cyclase 2c	3.14118	0.00078908
Egfr	epidermal growth factor receptor	3.13878	4.66801e-06
Gfra1	glial cell line derived neurotrophic factor family receptor alpha 1	3.13645	8.08182e-11
Zbp1	Z-DNA binding protein 1	3.13629	0.00513618
Milr1	mast cell immunoglobulin like receptor 1	3.13405	0.000106993
Ifit1	interferon-induced protein with tetratricopeptide repeats 1	3.13283	0.0408019
Prf1	perforin 1 (pore forming protein)	3.12287	0.0021059
Adrb1	adrenergic receptor, beta 1	3.11076	1.30477e-05
Arid5a	AT rich interactive domain 5A (MRF1-like)	3.10622	0.000160678
Itih4	inter alpha-trypsin inhibitor, heavy chain 4	3.10405	7.11366e-09
Relt	RELT tumor necrosis factor receptor	3.10063	0.000517578
Nrp	neural regeneration protein	3.08883	0.0433104
Gdpd1	glycerophosphodiester phosphodiesterase domain containing 1	3.07532	2.20091e-05
Lpin1	lipin 1	3.06695	0.00714392
B430306N03Rik	RIKEN cDNA B430306N03 gene	3.06614	0.000298216
Ly86	lymphocyte antigen 86	3.06539	9.67523e-07
Ifi207	interferon activated gene 207	3.06358	1.87416e-06
Cds1	CDP-diacylglycerol synthase 1	3.06275	0.0093884
Tgm1	transglutaminase 1, K polypeptide	3.05357	0.000104269
Gm31418	predicted gene, 31418, transcript variant X1	3.05153	1.72058e-05
C6	complement component 6	3.04618	7.74657e-13
Fcrl1	Fc receptor-like 1	3.03382	0.000977805
Slc6a16	solute carrier family 6, member 16	3.03116	0.0169304
Ppil6	peptidylprolyl isomerase (cyclophilin)-like 6	3.02508	0.00334567
Evl	Ena-vasodilator stimulated phosphoprotein	3.02375	1.32964e-09
Cyp2d41-ps	cytochrome P450, family 2, subfamily d, member 41, pseudogene	3.02332	0.0161554
Tlr2	toll-like receptor 2	3.02248	5.09757e-21
Ccnf	cyclin F	3.02017	0.00240278
Gm36003	predicted gene, 36003, transcript variant X3	3.0171	0.00712355
Grn	granulin	3.01483	2.73063e-12
Gm15925	predicted gene 15925	3.00998	0.000442857
Sema6b	sema domain, transmembrane domain (TM), and cytoplasmic domain, (semaphorin) 6B	3.00826	8.07849e-05
Tmem120a	transmembrane protein 120A	3.00107	6.76534e-05
Angptl4	angiopoietin-like 4	2.99941	0.000387748
Dram1	DNA-damage regulated autophagy modulator 1	2.99026	2.31539e-06
Phf11b	PHD finger protein 11B	2.98435	0.000197916
Usp18	ubiquitin specific peptidase 18	2.98112	3.4507e-06
Gm13212	predicted gene 13212	2.97716	6.12459e-05
Ier3	immediate early response 3	2.97595	0.0100348
Fam131c	family with sequence similarity 131, member C	2.97396	0.00173629
Etfbkmt	electron transfer flavoprotein beta subunit lysine methyltransferase	2.97208	1.09388e-15
Itih3	inter-alpha trypsin inhibitor, heavy chain 3	2.95906	5.74778e-08
Tnfaip8l2	tumor necrosis factor, alpha-induced protein 8-like 2	2.95848	6.0594e-13
Gm14599	predicted gene 14599	2.95735	0.00766862
Snx20	sorting nexin 20	2.94347	0.000371581
Lgmn	legumain	2.93821	3.96148e-11
Slc6a9	solute carrier family 6 (neurotransmitter transporter, glycine), member 9	2.93498	0.000769537
Wfdc17	WAP four-disulfide core domain 17	2.93	2.89892e-07
Pira1	paired-Ig-like receptor A1	2.92893	1.17386e-05
Lyve1	lymphatic vessel endothelial hyaluronan receptor 1	2.92685	0.00301669
Prune2	prune homolog 2	2.92674	0.00662958
Cldn14	claudin 14	2.92582	0.0143102
Plaur	plasminogen activator, urokinase receptor	2.92403	0.00966313
Cyba	cytochrome b-245, alpha polypeptide	2.91602	6.34873e-11
Itgb3	integrin beta 3	2.91389	0.000140835
Pim3	proviral integration site 3	2.90851	0.000186141
Adap1	ArfGAP with dual PH domains 1	2.90762	1.45067e-06
Vav1	vav 1 oncogene	2.90615	1.36446e-10
Gpat3	glycerol-3-phosphate acyltransferase 3	2.90249	0.00122572
Sco2	SCO2 cytochrome c oxidase assembly protein	2.90109	0.02964
Hck	hemopoietic cell kinase	2.89577	1.46643e-06
Pdzrn3	PDZ domain containing RING finger 3	2.89366	1.17438e-07
Slc8a1	solute carrier family 8 (sodium/calcium exchanger), member 1	2.89217	4.23757e-05
Csad	cysteine sulfinic acid decarboxylase	2.88953	0.00513618
Slc2a6	solute carrier family 2 (facilitated glucose transporter), member 6	2.88822	0.000983031
Fermt3	fermitin family member 3	2.88798	2.07821e-07
Cpsf4l	cleavage and polyadenylation specific factor 4-like	2.88646	0.000120772
Snora73a	small nucleolar RNA, H/ACA box 73a	2.8806	0.0221682
Adrb2	adrenergic receptor, beta 2	2.88038	7.83369e-05
Thbd	thrombomodulin	2.87604	0.0185201
Kcnj16	potassium inwardly-rectifying channel, subfamily J, member 16	2.8757	0.00013514
Gm826	predicted gene 826	2.86709	0.00523471
Nceh1	neutral cholesterol ester hydrolase 1	2.86676	2.18798e-06
Ldha	lactate dehydrogenase A	2.8651	3.32646e-14
Ncf1	neutrophil cytosolic factor 1	2.86328	2.07489e-09
Hspb1	heat shock protein 1	2.85145	0.00305151
Trpv2	transient receptor potential cation channel, subfamily V, member 2	2.8499	5.48097e-14
Mthfd1l	methylenetetrahydrofolate dehydrogenase (NADP+ dependent) 1-like	2.84795	0.0195131
Rhbdd2	rhomboid domain containing 2	2.84753	2.13909e-06
Tspan4	tetraspanin 4	2.84114	2.50915e-09
P2ry13	purinergic receptor P2Y, G-protein coupled 13	2.8398	6.15676e-05
Lair1	leukocyte-associated Ig-like receptor 1	2.83968	0.000693362
Hdc	histidine decarboxylase	2.83952	0.0143734
Slc11a1	solute carrier family 11 (proton-coupled divalent metal ion transporters), member 1	2.83218	3.41808e-11
Spi1	spleen focus forming virus (SFFV) proviral integration oncogene	2.82254	7.48432e-11
Zbtb16	zinc finger and BTB domain containing 16	2.82155	0.000226358
Bcl2a1a	B cell leukemia/lymphoma 2 related protein A1a	2.81287	0.00258555
Plek	pleckstrin	2.80132	1.28455e-07
Cd53	CD53 antigen	2.79889	5.82835e-08
Gpr65	G-protein coupled receptor 65	2.79286	0.000125504
Ifi209	interferon activated gene 209	2.78785	0.00733592
Tmed5	transmembrane p24 trafficking protein 5	2.78452	8.21945e-06
LOC115490364	uncharacterized LOC115490364	2.78178	0.00111433
Fosl2	fos-like antigen 2	2.78002	0.000219178
Oasl1	2'-5' oligoadenylate synthetase-like 1	2.77878	0.00131523
Timd4	T cell immunoglobulin and mucin domain containing 4	2.77107	0.000248305
Slc35g1	solute carrier family 35, member G1	2.77017	1.41931e-07
4930480G23Rik	RIKEN cDNA 4930480G23 gene	2.76983	3.09235e-05
Themis2	thymocyte selection associated family member 2	2.76776	3.1239e-05
Ctla2a	cytotoxic T lymphocyte-associated protein 2 alpha	2.76549	7.6595e-05
Fabp7	fatty acid binding protein 7, brain	2.76522	0.000130911
Rab7b	RAB7B, member RAS oncogene family	2.75667	0.00867958
Tex14	testis expressed gene 14	2.75152	0.0169304
Ucp2	uncoupling protein 2 (mitochondrial, proton carrier)	2.7482	4.65193e-11
Peg3	paternally expressed 3	2.74781	0.00256009
Pnpla2	patatin-like phospholipase domain containing 2	2.74386	0.000216256
Sptbn5	spectrin beta, non-erythrocytic 5	2.73457	0.027838
Oplah	5-oxoprolinase (ATP-hydrolysing)	2.73368	5.32591e-11
Ebi3	Epstein-Barr virus induced gene 3	2.73164	0.000209684
Slfn8	schlafen 8	2.73101	0.0104654
Plppr1	phospholipid phosphatase related 1	2.72796	0.00242287
Gm41875	predicted gene, 41875	2.72715	0.0116182
Hhipl2	hedgehog interacting protein-like 2	2.726	0.00824372
Igsf6	immunoglobulin superfamily, member 6	2.72276	1.626e-08
Sec22c	SEC22 homolog C, vesicle trafficking protein	2.71938	0.000125504
Ccr5	chemokine (C-C motif) receptor 5	2.71803	0.000251001
Cyp4f39	cytochrome P450, family 4, subfamily f, polypeptide 39	2.71563	0.0258718
Icam1	intercellular adhesion molecule 1	2.71471	2.08449e-06
Pvt1	Pvt1 oncogene	2.70665	0.000437877
Zfp9	zinc finger protein 9	2.70132	0.023793
Hsp25-ps1	heat shock protein 25, pseudogene 1	2.70039	0.0273255
Mx1	MX dynamin-like GTPase 1	2.69778	0.0136683
Gm5431	predicted gene 5431	2.69504	4.05601e-05
Serinc3	serine incorporator 3	2.69318	1.39511e-08
Gm41857	predicted gene, 41857	2.68887	0.0217352
Herpud1	homocysteine-inducible, endoplasmic reticulum stress-inducible, ubiquitin-like domain member 1	2.68858	8.97449e-05
C8b	complement component 8, beta polypeptide	2.6835	2.31539e-06
Tm6sf1	transmembrane 6 superfamily member 1	2.68122	5.87172e-08
Cd68	CD68 antigen	2.67719	6.81418e-08
Ada	adenosine deaminase	2.67443	0.000326948
Alpl	alkaline phosphatase, liver/bone/kidney	2.6661	1.79028e-05
Dusp2	dual specificity phosphatase 2	2.65465	0.00544005
Rims3	regulating synaptic membrane exocytosis 3	2.65197	0.000278834
Slc25a33	solute carrier family 25, member 33	2.64593	8.99283e-06
Plk3	polo like kinase 3	2.63994	0.00262078
Glrx	glutaredoxin	2.63599	0.000771908
Fyb2	FYN binding protein 2	2.63489	0.00180414
Wdr93	WD repeat domain 93	2.63458	0.000808059
Gm39157	predicted gene, 39157	2.63135	0.00334567
Dcun1d3	DCN1, defective in cullin neddylation 1, domain containing 3 (S. cerevisiae)	2.62822	1.33291e-06
Tnfaip3	tumor necrosis factor, alpha-induced protein 3	2.62741	7.88685e-06
Slc16a5	solute carrier family 16 (monocarboxylic acid transporters), member 5	2.62649	0.00313349
Stk17b	serine/threonine kinase 17b (apoptosis-inducing)	2.62493	0.000285179
Gstp2	glutathione S-transferase, pi 2	2.62287	0.00330601
Gfra2	glial cell line derived neurotrophic factor family receptor alpha 2	2.61473	0.0153905
Pik3r5	phosphoinositide-3-kinase regulatory subunit 5	2.61206	1.51602e-05
Adh7	alcohol dehydrogenase 7 (class IV), mu or sigma polypeptide	2.6114	0.000149245
Flt3	FMS-like tyrosine kinase 3	2.61137	0.00487298
Trmt61a	tRNA methyltransferase 61A	2.60967	0.000161127
Clec1b	C-type lectin domain family 1, member b	2.60715	6.13451e-07
Bcl3	B cell leukemia/lymphoma 3	2.60546	0.00548735
Gja4	gap junction protein, alpha 4	2.60189	0.00736307
Hk2	hexokinase 2	2.58043	3.69888e-07
Folr2	folate receptor 2 (fetal)	2.57911	0.0164231
Vill	villin-like	2.57908	2.56652e-06
Glipr1	GLI pathogenesis-related 1 (glioma)	2.57449	0.000358291
Trim30c	tripartite motif-containing 30C, transcript variant X1	2.56734	0.0109641
Itgb2	integrin beta 2	2.56721	1.13128e-05
Mmp9	matrix metallopeptidase 9	2.56548	0.0110818
Neu3	neuraminidase 3	2.56414	0.000323521
C3ar1	complement component 3a receptor 1	2.56198	2.06452e-05
Gpr171	G protein-coupled receptor 171	2.56172	0.0037382
Csf1r	colony stimulating factor 1 receptor	2.56123	1.59822e-06
Pld4	phospholipase D family, member 4	2.55864	0.000257813
Cdca7l	cell division cycle associated 7 like	2.55857	0.0417163
Selplg	selectin, platelet (p-selectin) ligand	2.55496	1.09388e-15
LOC102638993	uncharacterized LOC102638993, transcript variant X1	2.55483	0.00936303
Atp10d	ATPase, class V, type 10D	2.55351	0.000495087
Mat1a	methionine adenosyltransferase I, alpha	2.55339	0.00258555
Trex1	three prime repair exonuclease 1	2.55276	0.0074136
Cyp3a13	cytochrome P450, family 3, subfamily a, polypeptide 13	2.55199	0.000640166
Slc20a1	solute carrier family 20, member 1	2.55093	0.00184626
2410006H16Rik	RIKEN cDNA 2410006H16 gene	2.53814	7.19788e-05
Epsti1	epithelial stromal interaction 1 (breast)	2.53629	5.36724e-05
Epop	elongin BC and polycomb repressive complex 2 associated protein	2.52979	0.0308771
Enc1	ectodermal-neural cortex 1	2.52656	0.00100625
Snora41	small nucleolar RNA, H/ACA box 41	2.52599	0.0309105
Lgals3bp	lectin, galactoside-binding, soluble, 3 binding protein	2.52332	3.80341e-08
Ifi27	interferon, alpha-inducible protein 27	2.52063	4.01812e-06
Fgg	fibrinogen gamma chain	2.51847	0.000152023
BC147527	cDNA sequence BC147527	2.51706	0.00363693
Nrtn	neurturin	2.51668	0.0180922
Sectm1a	secreted and transmembrane 1A	2.51639	0.0189466
Mpeg1	macrophage expressed gene 1	2.51486	0.000813376
Fgr	FGR proto-oncogene, Src family tyrosine kinase	2.5139	1.68249e-08
Rab39	RAB39, member RAS oncogene family	2.51108	0.00270218
Naip1	NLR family, apoptosis inhibitory protein 1	2.51079	0.000253366
Pllp	plasma membrane proteolipid	2.50943	2.30638e-05
Slc16a9	solute carrier family 16 (monocarboxylic acid transporters), member 9	2.50682	6.7633e-05
Gm5612	predicted gene 5612	2.50323	0.000372322
Pla2g4a	phospholipase A2, group IVA (cytosolic, calcium-dependent)	2.50177	0.00444851
Bin2	bridging integrator 2	2.50102	2.41572e-06
Mefv	Mediterranean fever	2.4987	0.00596221
Tbc1d9	TBC1 domain family, member 9	2.49452	0.0109496
Gm9419	predicted gene 9419	2.49407	0.00160179
Gm8979	predicted gene 8979	2.49156	0.0347178
Litaf	LPS-induced TN factor	2.49083	1.76488e-06
Lcp2	lymphocyte cytosolic protein 2	2.47743	0.000150401
Tnfsf14	tumor necrosis factor (ligand) superfamily, member 14	2.47412	0.0148425
Serpina3m	serine (or cysteine) peptidase inhibitor, clade A, member 3M	2.47412	1.89281e-05
Hsdl2	hydroxysteroid dehydrogenase like 2	2.47386	4.27397e-08
Eif6	eukaryotic translation initiation factor 6	2.47195	1.6137e-05
Elf3	E74-like factor 3	2.47019	0.00614198
Ifi206	interferon activated gene 206, transcript variant X1	2.46915	0.0488727
Havcr2	hepatitis A virus cellular receptor 2	2.46668	0.0159518
Fgl2	fibrinogen-like protein 2	2.46476	0.00160763
Gm19619	predicted gene, 19619	2.46315	0.0475696
Hacd4	3-hydroxyacyl-CoA dehydratase 4	2.46035	9.36355e-06
LOC108167733	uncharacterized LOC108167733	2.45884	0.0010127
Fgb	fibrinogen beta chain	2.45691	0.000209952
Cadm4	cell adhesion molecule 4	2.45615	0.0452373
Ctcflos	CCCTC-binding factor (zinc finger protein)-like, opposite strand	2.45399	0.00613127
Lgals4	lectin, galactose binding, soluble 4	2.45303	0.00490369
Bhmt-ps1	betaine-homocysteine methyltransferase, pseudogene 1	2.45241	0.0178619
Acot8	acyl-CoA thioesterase 8	2.44841	3.10445e-07
Vmp1	vacuole membrane protein 1	2.44822	3.82007e-05
Trdc	T cell receptor delta, constant region	2.44707	0.00546472
LOC102634709	ribosomal protein S14 pseudogene	2.44595	0.000940836
Gm13363	predicted gene 13363	2.4458	0.001652
Aifm2	apoptosis-inducing factor, mitochondrion-associated 2	2.44024	6.11152e-05
Ifit3b	interferon-induced protein with tetratricopeptide repeats 3B	2.43911	0.0418063
Gm12185	predicted gene 12185	2.43633	0.0230512
Wfdc21	WAP four-disulfide core domain 21	2.43212	2.33169e-06
Jaml	junction adhesion molecule like	2.42708	0.00267
Xcr1	chemokine (C motif) receptor 1	2.4269	0.0106978
Fga	fibrinogen alpha chain	2.42423	0.00139186
Slc18a1	solute carrier family 18 (vesicular monoamine), member 1	2.415	0.0149103
Tmem86a	transmembrane protein 86A	2.41418	6.03929e-07
Insig2	insulin induced gene 2	2.41053	0.000300809
Gpt2	glutamic pyruvate transaminase (alanine aminotransferase) 2	2.39978	0.00490369
Oas2	2'-5' oligoadenylate synthetase 2	2.39774	0.0131708
Ehhadh	enoyl-Coenzyme A, hydratase/3-hydroxyacyl Coenzyme A dehydrogenase	2.39752	0.00928522
Gm6560	predicted gene 6560	2.38803	0.0307212
Nucb2	nucleobindin 2	2.37722	0.00342865
Ets2	E26 avian leukemia oncogene 2, 3' domain	2.37134	0.00574395
Gm14085	predicted gene 14085	2.36437	0.0128222
Ncr1	natural cytotoxicity triggering receptor 1	2.36425	0.00203507
Csrnp1	cysteine-serine-rich nuclear protein 1	2.36304	0.000873386
Map1lc3a	microtubule-associated protein 1 light chain 3 alpha	2.36197	0.00028275
D17H6S56E-5	DNA segment, Chr 17, human D6S56E 5	2.36069	0.0194931
Parvg	parvin, gamma	2.35305	0.000466669
Cd80	CD80 antigen	2.35283	0.0011857
Mthfd2	methylenetetrahydrofolate dehydrogenase (NAD+ dependent), methenyltetrahydrofolate cyclohydrolase	2.34711	0.0145816
Nckap1l	NCK associated protein 1 like	2.34625	4.9533e-05
Ccdc86	coiled-coil domain containing 86	2.3436	0.000665569
Rbm3-ps	.	2.34354	0.0193912
Catsperg1	cation channel sperm associated auxiliary subunit gamma 1	2.33812	0.039369
Serpina10	serine (or cysteine) peptidase inhibitor, clade A (alpha-1 antiproteinase, antitrypsin), member 10	2.33524	0.000206813
Hspb8	heat shock protein 8	2.33408	2.36921e-07
Zfas1	zinc finger, NFX1-type containing 1, antisense RNA 1	2.32831	6.72731e-05
Raver2	ribonucleoprotein, PTB-binding 2	2.32559	0.016675
Myd88	myeloid differentiation primary response gene 88	2.32301	6.7278e-07
Ncf2	neutrophil cytosolic factor 2	2.3198	1.03575e-06
Cd300ld	CD300 molecule like family member d	2.31445	0.00243658
Qsox1	quiescin Q6 sulfhydryl oxidase 1	2.31162	2.01752e-10
Tubb6	tubulin, beta 6 class V	2.30674	0.00620972
Pilra	paired immunoglobin-like type 2 receptor alpha	2.30457	0.00225637
Gm2814	predicted gene 2814	2.30397	9.79925e-05
Clca3a1	chloride channel accessory 3A1	2.30337	0.0052085
Slc35e3	solute carrier family 35, member E3	2.29919	1.91707e-06
Gm9855	predicted pseudogene 9855	2.29916	0.0100866
Phf11d	PHD finger protein 11D	2.29907	0.0037715
Ptp4a1	protein tyrosine phosphatase 4a1	2.29728	0.000693965
Rpp38	ribonuclease P/MRP 38 subunit	2.29698	0.000278222
Trib1	tribbles pseudokinase 1	2.29614	0.000420707
Lilra5	leukocyte immunoglobulin-like receptor, subfamily A (with TM domain), member 5	2.29604	0.000501277
Gm6206	predicted pseudogene 6206	2.29585	0.0170133
Gdf15	growth differentiation factor 15	2.29479	0.0161191
Slc28a2	solute carrier family 28 (sodium-coupled nucleoside transporter), member 2	2.2946	0.00698109
Lpgat1	lysophosphatidylglycerol acyltransferase 1	2.29302	3.48789e-08
Gm36749	predicted gene, 36749, transcript variant X1	2.29278	0.011663
Cd52	CD52 antigen	2.28724	1.06101e-05
Cd86	CD86 antigen	2.28678	0.000358291
Pou2f2	POU domain, class 2, transcription factor 2	2.28662	0.000635989
Mgll	monoglyceride lipase	2.28587	5.08335e-05
Klra2	killer cell lectin-like receptor, subfamily A, member 2	2.28578	0.00806682
Axl	AXL receptor tyrosine kinase	2.28573	4.01719e-05
Gcnt1	glucosaminyl (N-acetyl) transferase 1, core 2	2.28557	0.00170564
Gstp-ps	.	2.27875	0.0174809
Cerkl	ceramide kinase-like	2.27863	0.00606379
H2-Q7	histocompatibility 2, Q region locus 7	2.27552	0.000501996
Fgf1	fibroblast growth factor 1	2.27516	4.49249e-06
Ripk4	receptor-interacting serine-threonine kinase 4	2.273	0.000232162
Slc22a21	solute carrier family 22 (organic cation transporter), member 21	2.2697	0.00179604
Rab5if	RAB5 interacting factor	2.26663	6.6134e-06
Arl11	ADP-ribosylation factor-like 11	2.26556	0.0300789
Cytip	cytohesin 1 interacting protein	2.26553	0.00885027
Gm7694	predicted gene 7694	2.26535	0.00524428
Cd300lb	CD300 molecule like family member B	2.26344	0.0116038
Tmem119	transmembrane protein 119	2.26268	0.0230297
Gm33742	predicted gene, 33742, transcript variant X2	2.26096	0.0147109
Per1	period circadian clock 1	2.25963	0.00106361
Ifi208	interferon activated gene 208	2.25913	0.0307121
Trp53inp2	transformation related protein 53 inducible nuclear protein 2	2.25818	5.20066e-06
Ifit3	interferon-induced protein with tetratricopeptide repeats 3	2.25749	0.0432368
Xlr	X-linked lymphocyte-regulated	2.257	0.00131523
Emb	embigin	2.25298	0.0102372
Evi2a	ecotropic viral integration site 2a	2.25277	0.0104214
Nos1ap	nitric oxide synthase 1 (neuronal) adaptor protein	2.25241	0.0281167
Txnip	thioredoxin interacting protein	2.25061	0.0106252
Arl4a	ADP-ribosylation factor-like 4A	2.25023	7.61024e-05
Gm11545	predicted gene 11545	2.24962	0.0062584
Ptpn18	protein tyrosine phosphatase, non-receptor type 18	2.24758	5.95789e-06
Lurap1l	leucine rich adaptor protein 1-like	2.24607	6.47803e-07
Chchd6	coiled-coil-helix-coiled-coil-helix domain containing 6	2.24439	0.00598629
Gm15801	predicted gene 15801	2.242	0.000663735
Myc	myelocytomatosis oncogene	2.24129	0.00164536
Ptpn22	protein tyrosine phosphatase, non-receptor type 22 (lymphoid)	2.2381	0.00116118
Trim30a	tripartite motif-containing 30A	2.23488	0.0220035
Eva1c	eva-1 homolog C (C. elegans)	2.23374	0.0412032
LOC115489965	uncharacterized LOC115489965	2.22864	0.00242016
Klrk1	killer cell lectin-like receptor subfamily K, member 1	2.22715	0.00362795
Ifi27l2b	interferon, alpha-inducible protein 27 like 2B	2.22645	0.00576402
Ppp2r2d	protein phosphatase 2, regulatory subunit B, delta	2.22611	0.000172301
Ggt5	gamma-glutamyltransferase 5	2.2242	0.000714953
Tango2	transport and golgi organization 2	2.22245	1.15284e-05
Gm15694	predicted gene 15694	2.22188	0.0299629
Arhgap19	Rho GTPase activating protein 19	2.22174	0.00217481
Gm12715	predicted gene 12715	2.21988	0.00306144
Il18rap	interleukin 18 receptor accessory protein	2.21843	0.0333216
Trpm2	transient receptor potential cation channel, subfamily M, member 2	2.21809	0.000465646
Gm8783	predicted pseudogene 8783	2.21605	0.00143139
Gm13772	.	2.21579	0.0197768
Ly6e	lymphocyte antigen 6 complex, locus E	2.21559	0.00149719
Ten1	TEN1 telomerase capping complex subunit	2.2115	0.0181676
Cd84	CD84 antigen	2.20568	7.01722e-08
Ipcef1	interaction protein for cytohesin exchange factors 1	2.20527	0.0420427
Gm8399	predicted gene 8399	2.20517	0.00765951
Gstp1	glutathione S-transferase, pi 1	2.20495	0.0195795
Aldh3b1	aldehyde dehydrogenase 3 family, member B1	2.20294	1.65355e-05
Nrbp2	nuclear receptor binding protein 2	2.20268	6.82745e-05
Batf	basic leucine zipper transcription factor, ATF-like	2.20182	0.001652
Gm12663	predicted gene 12663	2.19985	0.0311049
Gngt2	guanine nucleotide binding protein (G protein), gamma transducing activity polypeptide 2	2.19956	0.000108835
Ifi30	interferon gamma inducible protein 30	2.19933	3.23371e-06
Rac2	Rac family small GTPase 2	2.19843	2.33903e-05
Dpy19l1	dpy-19-like 1 (C. elegans)	2.19311	1.33432e-06
Rsad2	radical S-adenosyl methionine domain containing 2	2.19273	0.0329988
Gm6055	predicted gene 6055	2.19178	0.00214878
Fam222a	family with sequence similarity 222, member A	2.19125	0.00889323
Il22ra1	interleukin 22 receptor, alpha 1	2.19111	9.2935e-08
Srxn1	sulfiredoxin 1 homolog (S. cerevisiae)	2.19075	0.00181233
Abhd15	abhydrolase domain containing 15	2.19048	0.000791912
Slc25a20	solute carrier family 25 (mitochondrial carnitine/acylcarnitine translocase), member 20	2.19047	7.47664e-07
Ctif	CBP80/20-dependent translation initiation factor	2.18743	9.67829e-06
C3	complement component 3	2.18699	3.62974e-08
Foxa3	forkhead box A3	2.18616	0.00110763
Tmem268	transmembrane protein 268	2.18185	7.97286e-06
Cd33	CD33 antigen	2.18115	0.00499375
Galnt6	polypeptide N-acetylgalactosaminyltransferase 6	2.18056	0.000152659
Actg1	actin, gamma, cytoplasmic 1	2.17675	0.00332383
Gm39079	predicted gene, 39079	2.17151	0.000358411
Apobr	apolipoprotein B receptor	2.17058	0.00110865
Caln1	calneuron 1	2.16989	0.00139216
Tmem82	transmembrane protein 82	2.16907	3.61343e-06
Dhcr24	24-dehydrocholesterol reductase	2.16879	0.000179084
Fas	Fas (TNF receptor superfamily member 6)	2.16725	4.11895e-09
Creb3l3	cAMP responsive element binding protein 3-like 3	2.1622	4.01719e-05
Fut1	fucosyltransferase 1	2.15867	0.0453393
Pak1	p21 (RAC1) activated kinase 1	2.1576	0.000248126
Tdg-ps	thymine DNA glycosylase, pseudogene	2.15567	0.0112072
Ttpal	tocopherol (alpha) transfer protein-like	2.15419	3.16948e-05
Map1lc3b	microtubule-associated protein 1 light chain 3 beta	2.15258	1.58101e-08
Lrrc14b	leucine rich repeat containing 14B	2.15031	0.00482732
Ptrh1	peptidyl-tRNA hydrolase 1 homolog	2.14775	0.0044719
Gng2	guanine nucleotide binding protein (G protein), gamma 2	2.14709	0.00654766
Fam129a	family with sequence similarity 129, member A	2.147	0.0442727
Hcls1	hematopoietic cell specific Lyn substrate 1	2.14493	0.000139274
Gm6532	predicted pseudogene 6532	2.14353	0.0148201
Treml4	triggering receptor expressed on myeloid cells-like 4	2.14305	0.000205709
Coro2a	coronin, actin binding protein 2A	2.14265	0.0115425
Gab2	growth factor receptor bound protein 2-associated protein 2	2.14097	0.00700965
4833419F23Rik	RIKEN cDNA 4833419F23 gene	2.1403	0.0300048
B4galt6	UDP-Gal:betaGlcNAc beta 1,4-galactosyltransferase, polypeptide 6	2.13732	6.43241e-05
Rhbdf2	rhomboid 5 homolog 2	2.13608	2.54488e-05
Stat3	signal transducer and activator of transcription 3	2.13474	1.99287e-06
Pmaip1	phorbol-12-myristate-13-acetate-induced protein 1	2.13195	0.00342695
Ncf4	neutrophil cytosolic factor 4	2.12872	5.20066e-06
Epb41l3	erythrocyte membrane protein band 4.1 like 3	2.12846	0.0018267
Vsir	V-set immunoregulatory receptor	2.12814	9.75706e-06
Cpt1a	carnitine palmitoyltransferase 1a, liver	2.12739	0.00102535
Aif1	allograft inflammatory factor 1	2.12572	0.00134307
Mthfr	methylenetetrahydrofolate reductase	2.12553	8.98187e-05
Dyrk3	dual-specificity tyrosine-(Y)-phosphorylation regulated kinase 3	2.1192	0.0218189
Gbp8	guanylate-binding protein 8	2.1188	0.0313948
Mustn1	musculoskeletal, embryonic nuclear protein 1	2.11801	0.0019949
Gm30446	predicted gene, 30446, transcript variant X7	2.1173	0.0363875
Hspa2	heat shock protein 2	2.11478	0.0095499
Rgs2	regulator of G-protein signaling 2	2.11388	0.000108835
Gm10121	predicted gene 10121	2.11348	0.00303257
Acadm	acyl-Coenzyme A dehydrogenase, medium chain	2.11326	7.13281e-07
Bnip3	BCL2/adenovirus E1B interacting protein 3	2.11257	0.00270951
Efhd2	EF hand domain containing 2	2.11163	3.5014e-05
Chpt1	choline phosphotransferase 1	2.10954	0.000624797
Klf6	Kruppel-like factor 6	2.10897	0.00109659
Ccno	cyclin O	2.10469	0.0204788
Nfam1	Nfat activating molecule with ITAM motif 1	2.10422	0.000654658
Ech1	enoyl coenzyme A hydratase 1, peroxisomal	2.10391	9.07726e-08
Gm8797	predicted pseudogene 8797	2.10364	0.00179327
P2ry12	purinergic receptor P2Y, G-protein coupled 12	2.10258	0.00291158
Gm7232	predicted gene 7232	2.10234	0.0273843
Decr1	2,4-dienoyl CoA reductase 1, mitochondrial	2.10107	3.4074e-07
Casp4	caspase 4, apoptosis-related cysteine peptidase	2.10045	0.00280492
Arhgdib	Rho, GDP dissociation inhibitor (GDI) beta	2.0998	0.00033483
Eif1a	eukaryotic translation initiation factor 1A	2.09856	0.000338652
Cltb	clathrin, light polypeptide (Lcb)	2.09827	3.61674e-05
Pnp2	purine-nucleoside phosphorylase 2	2.09807	0.00021173
Serping1	serine (or cysteine) peptidase inhibitor, clade G, member 1	2.09737	3.69888e-07
Inhbc	inhibin beta-C	2.09399	1.0993e-05
Gm13910	predicted gene 13910	2.09371	3.54247e-05
Wdfy4	WD repeat and FYVE domain containing 4	2.09318	0.00376308
Ankrd9	ankyrin repeat domain 9	2.09292	0.00044739
Gvin1	GTPase, very large interferon inducible 1	2.09101	0.0456102
Lrrc39	leucine rich repeat containing 39	2.08973	0.0244309
Cttnbp2nl	CTTNBP2 N-terminal like	2.08852	0.00243658
Procr	protein C receptor, endothelial	2.08814	0.028568
Tnfrsf11a	tumor necrosis factor receptor superfamily, member 11a, NFKB activator	2.0876	0.0264388
Shisa5	shisa family member 5	2.08724	0.000260543
Id1	inhibitor of DNA binding 1, HLH protein	2.08684	0.0121531
Lrrc20	leucine rich repeat containing 20	2.08638	0.000711797
As3mt	arsenic (+3 oxidation state) methyltransferase	2.08093	0.000119312
Calhm2	calcium homeostasis modulator family member 2	2.08036	0.00193459
Lilr4b	leukocyte immunoglobulin-like receptor, subfamily B, member 4B	2.07878	0.00146135
Rassf1	Ras association (RalGDS/AF-6) domain family member 1	2.0783	0.00148681
Rps27-ps2	ribosomal protein S27, pseudogene 2	2.07816	0.00583947
Slc17a8	solute carrier family 17 (sodium-dependent inorganic phosphate cotransporter), member 8	2.07796	0.0479881
Tor1a	torsin family 1, member A (torsin A)	2.07497	0.000141958
Tifa	TRAF-interacting protein with forkhead-associated domain	2.07467	0.0443974
Il2rb	interleukin 2 receptor, beta chain	2.07362	0.00549284
Tatdn2	TatD DNase domain containing 2	2.06786	1.65243e-06
P2ry2	purinergic receptor P2Y, G-protein coupled 2	2.06492	0.00352219
Dnajb11	DnaJ heat shock protein family (Hsp40) member B11	2.06198	0.00432491
Gm6210	predicted gene 6210	2.06074	0.00269622
Dusp3	dual specificity phosphatase 3 (vaccinia virus phosphatase VH1-related)	2.05917	0.000261155
Fgd2	FYVE, RhoGEF and PH domain containing 2	2.05876	0.0111204
Aprt	adenine phosphoribosyl transferase	2.05761	2.92135e-05
Foxo1	forkhead box O1	2.05738	1.18925e-05
C130050O18Rik	RIKEN cDNA C130050O18 gene	2.05689	0.0276428
Ptpn1	protein tyrosine phosphatase, non-receptor type 1	2.05544	2.21014e-11
Map7d1	MAP7 domain containing 1	2.05533	5.24151e-06
Srrm4os	serine/arginine repetitive matrix 4, opposite strand	2.05521	0.014034
Fyb	FYN binding protein	2.0541	0.00530601
Lpxn	leupaxin	2.05252	7.6742e-06
Ccdc148	coiled-coil domain containing 148	2.05071	0.000774171
Gemin2	gem nuclear organelle associated protein 2	2.04966	1.24619e-05
H2afx	H2A histone family, member X	2.04826	0.00144167
Gm4070	predicted gene 4070	2.04774	0.0449186
Gm6158	.	2.04469	0.0077704
Fitm2	fat storage-inducing transmembrane protein 2	2.04463	0.0117585
Cdip1	cell death inducing Trp53 target 1	2.04368	4.50706e-05
Setmar	SET domain without mariner transposase fusion	2.04174	3.77805e-05
Cp	ceruloplasmin	2.0408	0.000579218
Coq10b	coenzyme Q10B	2.03898	0.016948
Syde2	synapse defective 1, Rho GTPase, homolog 2 (C. elegans)	2.03895	2.95874e-07
Acnat2	acyl-coenzyme A amino acid N-acyltransferase 2	2.03684	0.0144517
Fcer1g	Fc receptor, IgE, high affinity I, gamma polypeptide	2.03658	0.00162179
Gm13611	predicted gene 13611	2.03376	0.00655084
Rassf2	Ras association (RalGDS/AF-6) domain family member 2	2.03329	0.00182745
Nlrp3	NLR family, pyrin domain containing 3	2.02685	0.0191479
P4ha2	procollagen-proline, 2-oxoglutarate 4-dioxygenase (proline 4-hydroxylase), alpha II polypeptide	2.02138	0.0172775
Zfp750	zinc finger protein 750	2.01963	0.00250924
Psap	prosaposin	2.01938	1.08211e-05
Specc1	sperm antigen with calponin homology and coiled-coil domains 1	2.01702	0.0188179
Spon2	spondin 2, extracellular matrix protein	2.01531	3.30683e-05
Det1	de-etiolated homolog 1 (Arabidopsis)	2.01369	0.00415678
BC035044	cDNA sequence BC035044	2.01322	0.028833
Rps23-ps2	ribosomal protein S23, pseudogene 2	2.01169	0.00142379
Rassf4	Ras association (RalGDS/AF-6) domain family member 4	2.01147	0.0346716
Rrp12	ribosomal RNA processing 12 homolog (S. cerevisiae)	2.00993	0.0184868
Pwwp2b	PWWP domain containing 2B	2.00796	2.55703e-05
Klrd1	killer cell lectin-like receptor, subfamily D, member 1	2.00722	0.0362635
Tor1b	torsin family 1, member B	2.0063	0.00034755
Susd6	sushi domain containing 6	2.00462	6.43549e-06
Pole4	polymerase (DNA-directed), epsilon 4 (p12 subunit)	2.00398	7.36918e-05
Mcm10	minichromosome maintenance 10 replication initiation factor	-2.00081	0.00903334
Ptms	parathymosin	-2.00336	3.82007e-05
H2bc21	histone cluster 2, H2be	-2.00387	0.0269327
Pigb	phosphatidylinositol glycan anchor biosynthesis, class B	-2.00585	0.00164281
Kmt5c	lysine methyltransferase 5C	-2.00594	0.000497706
Aldh4a1	aldehyde dehydrogenase 4 family, member A1	-2.00625	8.81611e-06
Fam149a	family with sequence similarity 149, member A	-2.00736	5.6985e-05
Mapk11	mitogen-activated protein kinase 11	-2.0084	0.00945771
Cyp2d37-ps	cytochrome P450, family 2, subfamily d, polypeptide 37, pseudogene	-2.00858	0.0317996
Dhtkd1	dehydrogenase E1 and transketolase domain containing 1	-2.00922	0.00229027
Ighm	immunoglobulin heavy constant mu	-2.01033	0.00376375
Gm16386	predicted gene 16386	-2.0106	0.0253431
Evc2	EvC ciliary complex subunit 2	-2.01205	0.00110218
Pxylp1	2-phosphoxylose phosphatase 1	-2.01471	1.54796e-07
Cyp4f14	cytochrome P450, family 4, subfamily f, polypeptide 14	-2.01517	0.000404673
Tgfb1i1	transforming growth factor beta 1 induced transcript 1	-2.01583	0.0258947
Tmem144	transmembrane protein 144	-2.0162	3.72015e-11
Acmsd	amino carboxymuconate semialdehyde decarboxylase	-2.01648	0.0198772
Primpol	primase and polymerase (DNA-directed)	-2.01702	0.00417911
Cavin3	caveolae associated 3	-2.01898	0.00962598
Sqor	sulfide quinone oxidoreductase	-2.01926	7.65433e-05
Gramd1c	GRAM domain containing 1C	-2.02206	0.0198947
Mapk15	mitogen-activated protein kinase 15	-2.02227	0.0123424
Asap2	ArfGAP with SH3 domain, ankyrin repeat and PH domain 2	-2.02229	1.59608e-06
Arhgap28	Rho GTPase activating protein 28	-2.02316	0.0246154
Smtn	smoothelin	-2.02406	9.5645e-06
6530402F18Rik	RIKEN cDNA 6530402F18 gene	-2.0247	0.0414338
Gm40364	predicted gene, 40364	-2.02569	0.0261912
Ccdc85c	coiled-coil domain containing 85C	-2.02664	1.54658e-06
Tulp3	tubby-like protein 3	-2.02798	0.00106051
Tm4sf1	transmembrane 4 superfamily member 1	-2.02868	0.00314327
Lrit2	leucine-rich repeat, immunoglobulin-like and transmembrane domains 2	-2.02965	0.0341262
Tmem88b	transmembrane protein 88B	-2.03335	0.0295955
Ptprb	protein tyrosine phosphatase, receptor type, B	-2.03564	0.02473
Slc46a3	solute carrier family 46, member 3	-2.03652	0.000106993
Tet2	tet methylcytosine dioxygenase 2	-2.03671	0.0130476
Trp53bp1	transformation related protein 53 binding protein 1	-2.0369	2.1856e-06
Fam210a	family with sequence similarity 210, member A	-2.0375	1.14556e-06
Dsg1c	desmoglein 1 gamma	-2.03799	0.0330869
Pla2r1	phospholipase A2 receptor 1	-2.03803	0.0339502
F8	coagulation factor VIII	-2.03817	0.0050129
Zfp169	zinc finger protein 169	-2.03841	0.000603771
Fnip2	folliculin interacting protein 2	-2.03857	8.64631e-05
Echdc1	enoyl Coenzyme A hydratase domain containing 1	-2.03891	7.05776e-06
Ppp1r14a	protein phosphatase 1, regulatory inhibitor subunit 14A	-2.03913	0.00142242
TrnI	tRNA-Ile	-2.04041	0.0464089
Gm32483	predicted gene, 32483, transcript variant X1	-2.04142	0.00860505
Klhl13	kelch-like 13	-2.04155	6.79282e-05
Kit	KIT proto-oncogene receptor tyrosine kinase	-2.04199	0.0432368
Ghr	growth hormone receptor	-2.04218	6.28795e-06
Gm41949	predicted gene, 41949	-2.04225	0.0364967
Gnpda1	glucosamine-6-phosphate deaminase 1	-2.04373	0.000182284
Rilp	Rab interacting lysosomal protein	-2.04462	5.67094e-08
Slc2a4rg-ps	Slc2a4 regulator, pseudogene	-2.0449	0.0229242
Spc24	SPC24, NDC80 kinetochore complex component, homolog (S. cerevisiae)	-2.04639	0.00853115
Meis1	Meis homeobox 1	-2.04698	0.00162636
Zfp462	zinc finger protein 462	-2.04756	0.0116567
Car5a	carbonic anhydrase 5a, mitochondrial	-2.04774	0.00490369
Obsl1	obscurin-like 1	-2.04846	0.0399293
Fam228b	family with sequence similarity 228, member B	-2.04856	0.0113556
Gclc	glutamate-cysteine ligase, catalytic subunit	-2.04943	0.000389035
Mfsd7a	major facilitator superfamily domain containing 7A	-2.04972	0.00107396
Khnyn	KH and NYN domain containing	-2.05052	0.00151159
Gm11337	predicted gene 11337	-2.05068	0.00419561
E330033B04Rik	RIKEN cDNA E330033B04 gene	-2.05121	0.0281247
Vegfa	vascular endothelial growth factor A	-2.05135	0.000333225
Gm30877	predicted gene, 30877	-2.05177	0.0258025
Ampd2	adenosine monophosphate deaminase 2	-2.05207	0.000203045
Stx1b	syntaxin 1B	-2.05218	7.3319e-05
Gm41254	predicted gene, 41254, transcript variant X4	-2.05239	0.0347214
Mcu	mitochondrial calcium uniporter	-2.05264	6.81239e-07
Six5	sine oculis-related homeobox 5	-2.05326	0.0148283
Bco2	beta-carotene oxygenase 2	-2.0534	1.61596e-05
Slc29a1	solute carrier family 29 (nucleoside transporters), member 1	-2.05343	0.000125915
1110002J07Rik	RIKEN cDNA 1110002J07 gene	-2.05356	0.0223698
Plk2	polo like kinase 2	-2.05361	0.000326948
Mbd4	methyl-CpG binding domain protein 4	-2.05362	0.00598284
Fbln5	fibulin 5	-2.05484	0.0200895
Col6a2	collagen, type VI, alpha 2	-2.05494	0.000126101
Slc23a2	solute carrier family 23 (nucleobase transporters), member 2	-2.05615	0.0162815
Wnt5a	wingless-type MMTV integration site family, member 5A	-2.05648	0.00886677
Gfod1	glucose-fructose oxidoreductase domain containing 1	-2.05654	0.00124254
Tal1	T cell acute lymphocytic leukemia 1	-2.05675	0.0388264
Stx1a	syntaxin 1A (brain)	-2.05676	0.00220585
Slc22a30	solute carrier family 22, member 30	-2.05745	0.00897436
Rcn3	reticulocalbin 3, EF-hand calcium binding domain	-2.05868	0.00330257
Kcnq4	potassium voltage-gated channel, subfamily Q, member 4	-2.05994	0.0473276
Gba2	glucosidase beta 2	-2.06232	0.000577985
Lyrm9	LYR motif containing 9	-2.06657	9.2935e-08
Tob1	transducer of ErbB-2.1	-2.06673	0.020563
Dll4	delta like canonical Notch ligand 4	-2.06691	0.0139032
Angpt1	angiopoietin 1	-2.06814	0.0314536
Nrn1	neuritin 1	-2.06942	0.00885027
Mmrn2	multimerin 2	-2.06987	0.00437241
Tymp	thymidine phosphorylase	-2.07019	8.87359e-05
Nr1d1	nuclear receptor subfamily 1, group D, member 1	-2.07155	0.00474432
Prrt2	proline-rich transmembrane protein 2	-2.07157	0.0482708
Ces2e	carboxylesterase 2E	-2.07257	0.00025409
Dusp6	dual specificity phosphatase 6	-2.07263	0.00030839
Pde9a	phosphodiesterase 9A	-2.07287	5.56444e-05
Tmtc4	transmembrane and tetratricopeptide repeat containing 4	-2.07494	0.0343751
Zmiz1os1	Zmiz1 opposite strand 1, transcript variant X3	-2.07664	0.0204608
Dcdc2a	doublecortin domain containing 2a	-2.07687	0.00109659
Lum	lumican	-2.07838	0.0256572
Gm8034	predicted gene 8034	-2.0794	0.0110818
Lect2	leukocyte cell-derived chemotaxin 2	-2.07972	1.5005e-10
Dcaf12l1	DDB1 and CUL4 associated factor 12-like 1	-2.08014	0.000140809
Atp1b2	ATPase, Na+/K+ transporting, beta 2 polypeptide	-2.08034	0.00739141
Ppp4r4	protein phosphatase 4, regulatory subunit 4	-2.08217	0.000522074
Tmem218	transmembrane protein 218	-2.08275	7.93692e-05
Rarres2	retinoic acid receptor responder (tazarotene induced) 2	-2.08449	0.000183576
Clic5	chloride intracellular channel 5	-2.08511	0.0313862
Gimap8	GTPase, IMAP family member 8	-2.08514	0.00372062
Tek	TEK receptor tyrosine kinase	-2.08534	0.0160216
Cul7	cullin 7	-2.08708	2.55846e-05
0610031O16Rik	RIKEN cDNA 0610031O16 gene	-2.08755	0.00573898
Psen2	presenilin 2	-2.08934	0.000107818
Npr1	natriuretic peptide receptor 1	-2.08977	0.00846752
Gabra3	gamma-aminobutyric acid (GABA) A receptor, subunit alpha 3	-2.09011	0.00725939
Gm46620	predicted gene, 46620, transcript variant X7	-2.09025	0.0294492
Gm46108	predicted gene, 46108, transcript variant X3	-2.09194	0.00139186
Fam161a	family with sequence similarity 161, member A	-2.09257	0.00518575
Uggt2	UDP-glucose glycoprotein glucosyltransferase 2	-2.09261	0.0162611
Gm12576	predicted gene 12576, transcript variant X2	-2.09452	0.000314799
Prickle4	prickle planar cell polarity protein 4	-2.09613	0.0112244
Acat2	acetyl-Coenzyme A acetyltransferase 2	-2.0966	0.000309138
Zfp579	zinc finger protein 579	-2.09699	0.00131523
Abcc6	ATP-binding cassette, sub-family C (CFTR/MRP), member 6	-2.09815	0.00414134
Ethe1	ethylmalonic encephalopathy 1	-2.09976	0.0137109
Fstl1	follistatin-like 1	-2.10037	0.00094362
Apol7a	apolipoprotein L 7a	-2.10047	0.0455958
Bicd2	BICD cargo adaptor 2	-2.10347	0.00130124
5730405O15Rik	RIKEN cDNA 5730405O15 gene	-2.10352	0.010006
Cela1	chymotrypsin-like elastase family, member 1	-2.10541	0.000773169
Hoxb3	homeobox B3	-2.1062	0.0384509
Gm3255	predicted gene 3255, transcript variant X4	-2.1073	0.00502261
Pde3a	phosphodiesterase 3A, cGMP inhibited	-2.10732	0.00661413
Kcp	kielin/chordin-like protein	-2.10754	0.00188047
Il17rd	interleukin 17 receptor D	-2.10784	0.0466183
Camk1d	calcium/calmodulin-dependent protein kinase ID	-2.11144	0.00343455
Tie1	tyrosine kinase with immunoglobulin-like and EGF-like domains 1	-2.11358	0.0181607
Cdkn1c	cyclin-dependent kinase inhibitor 1C (P57)	-2.11402	2.91023e-07
Olfr1372-ps1	olfactory receptor 1372, pseudogene 1	-2.11692	0.0119644
Cavin2	caveolae associated 2	-2.11791	0.000444673
A630026N12Rik	RIKEN cDNA A630026N12 gene	-2.11797	0.00490095
Pth1r	parathyroid hormone 1 receptor	-2.11808	0.000411556
Col5a2	collagen, type V, alpha 2	-2.11808	0.0114444
Gstt3	glutathione S-transferase, theta 3	-2.11961	0.0384857
Qdpr	quinoid dihydropteridine reductase	-2.12136	1.44218e-05
Cyp2u1	cytochrome P450, family 2, subfamily u, polypeptide 1	-2.12219	0.00334567
LOC115488787	cell death regulator Aven-like, transcript variant X4	-2.12285	0.00760931
LOC115486128	translation initiation factor IF-2-like	-2.12351	0.0301121
Gcfc2	GC-rich sequence DNA binding factor 2	-2.12587	0.00232278
C1qtnf2	C1q and tumor necrosis factor related protein 2	-2.12698	0.0162969
Podxl	podocalyxin-like	-2.12784	0.0142029
Serpinh1	serine (or cysteine) peptidase inhibitor, clade H, member 1	-2.13057	0.0102136
Bmp7	bone morphogenetic protein 7	-2.13093	0.00149295
Rfx7	regulatory factor X, 7	-2.13109	0.000675376
Gpc6	glypican 6	-2.13124	0.0335837
Ropn1l	ropporin 1-like	-2.13201	0.00184277
Enpep	glutamyl aminopeptidase	-2.13234	1.15284e-05
Dnase1l3	deoxyribonuclease 1-like 3	-2.13259	0.000165587
Pdk1	pyruvate dehydrogenase kinase, isoenzyme 1	-2.13465	4.02352e-05
Ppargc1b	peroxisome proliferative activated receptor, gamma, coactivator 1 beta	-2.13587	0.00927962
Clec14a	C-type lectin domain family 14, member a	-2.13619	0.0453745
Oit3	oncoprotein induced transcript 3	-2.1372	0.0152906
Gsn	gelsolin	-2.1377	0.00491281
mt-Rnr1	s-rRNA	-2.13931	0.000647844
Gm15760	predicted gene 15760	-2.14016	0.0179882
9630013D21Rik	RIKEN cDNA 9630013D21 gene, transcript variant X1	-2.14083	0.000798633
2900052L18Rik	RIKEN cDNA 2900052L18 gene	-2.14171	0.000511636
Cav2	caveolin 2	-2.14219	0.019233
Rabep2	rabaptin, RAB GTPase binding effector protein 2	-2.14386	0.000454781
Nynrin	NYN domain and retroviral integrase containing	-2.14462	0.000856203
Ago4	argonaute RISC catalytic subunit 4	-2.14473	0.0112072
Cahm	colon adenocarcinoma hypermethylated RNA	-2.14554	0.0190676
D830025C05Rik	RIKEN cDNA D830025C05 gene	-2.14658	0.0398809
Gm36166	predicted gene, 36166	-2.14884	0.00800521
Tcf21	transcription factor 21	-2.14888	0.0102372
Hnf4aos	hepatic nuclear factor 4 alpha, opposite strand	-2.14922	0.0496723
Zbtb46	zinc finger and BTB domain containing 46	-2.14978	0.00597132
Gpc3	glypican 3	-2.15051	0.0180042
Gucy1b1	guanylate cyclase 1, soluble, beta 1	-2.15062	0.000565989
Sema4g	sema domain, immunoglobulin domain (Ig), transmembrane domain (TM) and short cytoplasmic domain, (semaphorin) 4G	-2.15077	0.00333536
Plk5	polo like kinase 5	-2.15171	0.00137792
Pcolce	procollagen C-endopeptidase enhancer protein	-2.15231	0.000259511
LOC115490127	collagen alpha-1(II) chain-like	-2.15296	0.0154337
Col7a1	collagen, type VII, alpha 1	-2.15383	0.0129817
Uroc1	urocanase domain containing 1	-2.15427	2.78394e-09
Sbsn	suprabasin	-2.15551	0.000129522
BC037704	cDNA sequence BC037704	-2.15618	0.00193093
Slc12a5	solute carrier family 12, member 5	-2.15952	0.0177341
Tmc4	transmembrane channel-like gene family 4	-2.16023	0.0018399
Rnf125	ring finger protein 125	-2.16054	0.000667769
2610005L07Rik	RIKEN cDNA 2610005L07 gene	-2.16076	0.00610944
Dchs1	dachsous cadherin related 1	-2.1619	0.0188179
Car14	carbonic anhydrase 14	-2.16297	0.0308125
Ctc1	CTS telomere maintenance complex component 1	-2.16506	0.00331916
Klhl23	kelch-like 23	-2.16648	0.00472919
Gm15506	predicted gene 15506	-2.16733	0.0230297
Map3k13	mitogen-activated protein kinase kinase kinase 13	-2.16957	0.000445045
Tmem269	transmembrane protein 269	-2.1722	0.0192797
Faap100	Fanconi anemia core complex associated protein 100	-2.17275	5.5832e-10
Rbms3	RNA binding motif, single stranded interacting protein	-2.17406	0.0188312
Coro2b	coronin, actin binding protein, 2B	-2.17692	0.000210692
Hsd17b2	hydroxysteroid (17-beta) dehydrogenase 2	-2.17942	1.57088e-07
1810019D21Rik	RIKEN cDNA 1810019D21 gene	-2.17987	0.00233596
Cldn1	claudin 1	-2.18009	0.00329527
Cdc14b	CDC14 cell division cycle 14B	-2.18061	0.000345294
Adam1a	a disintegrin and metallopeptidase domain 1a	-2.18327	0.0110895
4930522L14Rik	RIKEN cDNA 4930522L14 gene, transcript variant X2	-2.18371	0.0459036
Gm15401	predicted gene 15401	-2.18385	0.0456914
P2ry4	pyrimidinergic receptor P2Y, G-protein coupled, 4	-2.18494	9.76602e-06
N4bp3	NEDD4 binding protein 3	-2.1855	0.00160179
Fcgr2b	Fc receptor, IgG, low affinity IIb	-2.18659	0.00235838
Hjurp	Holliday junction recognition protein	-2.18847	0.00691734
Tnik	TRAF2 and NCK interacting kinase	-2.18982	0.0152111
Dock7	dedicator of cytokinesis 7	-2.1906	0.000138345
Rhof	ras homolog family member F (in filopodia)	-2.19117	0.000883473
Mmp2	matrix metallopeptidase 2	-2.19229	0.0271115
Plod2	procollagen lysine, 2-oxoglutarate 5-dioxygenase 2	-2.19304	0.017726
Tstd1	thiosulfate sulfurtransferase (rhodanese)-like domain containing 1	-2.19381	6.81979e-05
Plagl1	pleiomorphic adenoma gene-like 1	-2.19538	0.00397661
Abcg5	ATP binding cassette subfamily G member 5	-2.19667	4.39468e-05
Azin2	antizyme inhibitor 2	-2.19771	0.0246025
Bbc3	BCL2 binding component 3	-2.19855	4.07896e-05
Atp2b4	ATPase, Ca++ transporting, plasma membrane 4	-2.2084	0.0229162
Gm32391	predicted gene, 32391, transcript variant X3	-2.20979	0.00527882
Tceal1	transcription elongation factor A (SII)-like 1	-2.213	0.00234285
Gcat	glycine C-acetyltransferase (2-amino-3-ketobutyrate-coenzyme A ligase)	-2.21405	4.24662e-08
Ddah2	dimethylarginine dimethylaminohydrolase 2	-2.21451	0.00479116
Ugt2b1	UDP glucuronosyltransferase 2 family, polypeptide B1	-2.21563	0.000149245
Tbcel	tubulin folding cofactor E-like	-2.21937	2.05878e-20
Gm38651	predicted gene, 38651	-2.22063	0.0400542
Sema5a	sema domain, seven thrombospondin repeats (type 1 and type 1-like), transmembrane domain (TM) and short cytoplasmic domain, (semaphorin) 5A	-2.22183	0.022424
Akr1d1	aldo-keto reductase family 1, member D1	-2.22238	0.00243658
Olfr1393	olfactory receptor 1393	-2.22628	0.0417141
Mroh2a	maestro heat-like repeat family member 2A	-2.22662	0.0068816
Gm30585	predicted gene, 30585	-2.22915	0.0106894
Gm41963	predicted gene, 41963	-2.23052	0.00303257
Gm42151	predicted gene, 42151, transcript variant X1	-2.23285	0.0342782
Abca2	ATP-binding cassette, sub-family A (ABC1), member 2	-2.23309	9.5645e-06
Wwox	WW domain-containing oxidoreductase	-2.23353	1.09536e-06
Gm17501	predicted gene, 17501	-2.23369	0.024906
Tmem25	transmembrane protein 25	-2.23525	0.00999423
Col1a2	collagen, type I, alpha 2	-2.23534	8.63189e-05
Adgrl1	adhesion G protein-coupled receptor L1	-2.23535	0.00231213
Tle2	transducin-like enhancer of split 2	-2.23569	0.000179474
Syt3	synaptotagmin III	-2.23887	0.000665569
Ppard	peroxisome proliferator activator receptor delta	-2.24355	9.94422e-05
Ppp1r16b	protein phosphatase 1, regulatory subunit 16B	-2.24397	0.00145355
Plekha6	pleckstrin homology domain containing, family A member 6	-2.2463	0.00275001
Lgr5	leucine rich repeat containing G protein coupled receptor 5	-2.2494	0.00912929
Aldh1b1	aldehyde dehydrogenase 1 family, member B1	-2.25002	0.00295126
Carmil1	capping protein regulator and myosin 1 linker 1	-2.2526	0.0223289
Ccdc141	coiled-coil domain containing 141	-2.25316	0.00450656
Ccdc142	coiled-coil domain containing 142	-2.25541	0.0138223
Gas7	growth arrest specific 7	-2.25578	0.0386291
Selenbp2	selenium binding protein 2	-2.26141	0.0147239
Cyp2f2	cytochrome P450, family 2, subfamily f, polypeptide 2	-2.26263	0.000156197
Pde4c	phosphodiesterase 4C, cAMP specific	-2.26303	0.0024579
Adcy5	adenylate cyclase 5	-2.2651	0.00214385
Brsk1	BR serine/threonine kinase 1	-2.26568	0.0484281
BC024139	cDNA sequence BC024139	-2.26568	6.12459e-05
Gm30648	predicted gene, 30648, transcript variant X2	-2.26972	0.0190827
LOC102631757	uncharacterized LOC102631757	-2.27008	0.00901022
Mug-ps1	murinoglobulin, pseudogene 1	-2.27111	0.0479038
Fam171a2	family with sequence similarity 171, member A2	-2.27208	0.0152272
Cadm3	cell adhesion molecule 3	-2.27264	0.00514833
Tshz3	teashirt zinc finger family member 3	-2.27644	0.022442
Fchsd1	FCH and double SH3 domains 1	-2.27664	0.00885027
Lrit1	leucine-rich repeat, immunoglobulin-like and transmembrane domains 1	-2.278	0.00103323
Cit	citron	-2.28103	0.00402138
Sox17	SRY (sex determining region Y)-box 17	-2.2817	0.0341767
Htra1	HtrA serine peptidase 1	-2.2831	0.0347214
Spata22	spermatogenesis associated 22	-2.28525	0.0244719
Prss8	protease, serine 8 (prostasin)	-2.28646	0.00267046
Gipc3	GIPC PDZ domain containing family, member 3	-2.28851	0.0433104
Gm34451	predicted gene, 34451	-2.28985	0.00231213
Ogn	osteoglycin	-2.29102	0.0336943
Acy3	aspartoacylase (aminoacylase) 3	-2.29233	2.38176e-09
Utp14b	UTP14B small subunit processome component	-2.29285	0.0136683
Pole	polymerase (DNA directed), epsilon	-2.29717	0.00490095
Gstt1	glutathione S-transferase, theta 1	-2.29741	5.44293e-05
Gm42274	predicted gene, 42274	-2.29991	0.00596221
Ptgr1	prostaglandin reductase 1	-2.30009	0.00316857
Prickle1	prickle planar cell polarity protein 1	-2.30072	2.04865e-05
Cox7a1	cytochrome c oxidase subunit 7A1	-2.30413	0.00440205
Pmf1	polyamine-modulated factor 1	-2.30431	4.32618e-06
Gm46195	predicted gene, 46195	-2.30481	0.0356268
1810046K07Rik	RIKEN cDNA 1810046K07 gene	-2.30775	0.0429131
Siglecg	sialic acid binding Ig-like lectin G	-2.30882	0.0450437
Hdhd3	haloacid dehalogenase-like hydrolase domain containing 3	-2.31005	1.18615e-05
Nr0b2	nuclear receptor subfamily 0, group B, member 2	-2.31037	0.00246716
Abcb11	ATP-binding cassette, sub-family B (MDR/TAP), member 11	-2.31066	1.44218e-05
Sema3d	sema domain, immunoglobulin domain (Ig), short basic domain, secreted, (semaphorin) 3D	-2.31275	0.00184626
Fam189a2	family with sequence similarity 189, member A2	-2.3139	0.0246513
Agxt	alanine-glyoxylate aminotransferase	-2.3141	2.59311e-10
Rab23	RAB23, member RAS oncogene family	-2.3151	1.46112e-06
Cyb5r3	cytochrome b5 reductase 3	-2.31625	3.75255e-08
Paox	polyamine oxidase (exo-N4-amino)	-2.31636	0.000229714
Abtb2	ankyrin repeat and BTB (POZ) domain containing 2	-2.31824	1.30477e-05
Dixdc1	DIX domain containing 1	-2.32503	1.54772e-05
B4galnt3	beta-1,4-N-acetyl-galactosaminyl transferase 3	-2.32639	0.0187856
2310015A16Rik	RIKEN cDNA 2310015A16 gene, transcript variant X1	-2.32649	0.00188982
Scarf1	scavenger receptor class F, member 1	-2.32733	4.41179e-06
Tbx20	T-box 20	-2.32794	0.0112244
Gm31201	predicted gene, 31201	-2.32977	0.00587125
Speg	SPEG complex locus	-2.33019	0.0050771
LOC115486887	uncharacterized LOC115486887	-2.33423	0.013756
Syt7	synaptotagmin VII	-2.3343	0.000805775
Gm10644	predicted gene 10644, transcript variant X3	-2.3353	0.0396936
Tmem132a	transmembrane protein 132A	-2.33586	0.00353327
Tnfrsf19	tumor necrosis factor receptor superfamily, member 19	-2.33661	0.000416802
1500002F19Rik	RIKEN cDNA 1500002F19 gene, transcript variant X6	-2.33664	0.0402504
Arl4d	ADP-ribosylation factor-like 4D	-2.3369	0.00550787
Plekhg1	pleckstrin homology domain containing, family G (with RhoGef domain) member 1	-2.34042	0.0116567
Nkd1	naked cuticle 1	-2.34284	0.000804905
Gm26908	predicted gene, 26908, transcript variant X8	-2.34465	0.000161208
Aacs	acetoacetyl-CoA synthetase	-2.34472	0.00791935
Kdr	kinase insert domain protein receptor	-2.34626	0.00153729
Hhat	hedgehog acyltransferase	-2.34841	0.0122864
Arhgef10	Rho guanine nucleotide exchange factor (GEF) 10	-2.34976	0.0318324
Ces2a	carboxylesterase 2A	-2.35274	2.59696e-05
Srd5a2	steroid 5 alpha-reductase 2	-2.35815	0.00714327
1110028F11Rik	RIKEN cDNA 1110028F11 gene	-2.36058	0.000392624
Zfp395	zinc finger protein 395	-2.37005	0.00039425
Nit2	nitrilase family, member 2	-2.37038	4.26755e-05
Reln	reelin	-2.37116	0.000984543
Plxnd1	plexin D1	-2.37407	3.91075e-06
Tlcd1	TLC domain containing 1	-2.37589	5.7316e-06
B130034C11Rik	RIKEN cDNA B130034C11 gene	-2.37691	0.0252937
Ttc28	tetratricopeptide repeat domain 28	-2.37792	0.00760931
Ugp2	UDP-glucose pyrophosphorylase 2	-2.37799	3.80406e-10
Hyi	hydroxypyruvate isomerase (putative)	-2.37894	5.14726e-07
Flrt2	fibronectin leucine rich transmembrane protein 2	-2.37916	0.0102136
Gm41553	predicted gene, 41553	-2.37988	0.00411937
Erg	ETS transcription factor	-2.3816	7.57207e-06
Dock6	dedicator of cytokinesis 6	-2.38244	4.65361e-05
Gm34050	predicted gene, 34050, transcript variant X4	-2.38385	0.00633251
Col14a1	collagen, type XIV, alpha 1	-2.38549	0.000130911
Mapt	microtubule-associated protein tau	-2.38742	0.00388646
Adra2b	adrenergic receptor, alpha 2b	-2.38819	0.00676868
Lrfn4	leucine rich repeat and fibronectin type III domain containing 4	-2.38828	0.0107199
Gm40770	predicted gene, 40770, transcript variant X2	-2.38875	0.000201452
Zbed4-ps2	zinc finger, BED type containing 4, pseudogene 2	-2.38972	0.048801
Elk3	ELK3, member of ETS oncogene family	-2.39092	0.000127841
Chn1os3	chimerin 1, opposite strand 3	-2.39224	0.00765951
Slc16a11	solute carrier family 16 (monocarboxylic acid transporters), member 11	-2.39284	4.58464e-06
Gna14	guanine nucleotide binding protein, alpha 14	-2.39853	0.0156384
Atp23	ATP23 metallopeptidase and ATP synthase assembly factor homolog	-2.39932	7.57207e-06
Rnf152	ring finger protein 152	-2.39958	0.000257564
Fmn1	formin 1	-2.40022	0.0010162
2310040G24Rik	RIKEN cDNA 2310040G24 gene	-2.40126	3.19888e-05
Gm12500	predicted gene 12500	-2.40271	0.0032693
Rab36	RAB36, member RAS oncogene family	-2.40553	0.00714392
4931428F04Rik	RIKEN cDNA 4931428F04 gene	-2.40717	0.0119644
Nudt7	nudix (nucleoside diphosphate linked moiety X)-type motif 7	-2.41296	1.05044e-07
2310001H17Rik	RIKEN cDNA 2310001H17 gene	-2.41659	0.00071641
Lmntd2	lamin tail domain containing 2	-2.42017	0.0014516
Cav1	caveolin 1, caveolae protein	-2.42297	0.00405555
Rapgefl1	Rap guanine nucleotide exchange factor (GEF)-like 1	-2.42608	0.00475951
Otc	ornithine transcarbamylase	-2.42651	2.62474e-07
Rgn	regucalcin	-2.4268	5.82228e-05
Gm10327	predicted pseudogene 10327	-2.42732	0.0442026
Mtmr7	myotubularin related protein 7	-2.43413	0.0346868
Igsf10	immunoglobulin superfamily, member 10	-2.4376	0.00252432
Gstp3	glutathione S-transferase pi 3	-2.4379	0.00109359
Mir6921	mmu-miR-6921-3p	-2.43883	0.00571184
Gm36753	predicted gene, 36753, transcript variant X1	-2.43954	0.000201498
Syne1	spectrin repeat containing, nuclear envelope 1	-2.44	1.97075e-06
Cryl1	crystallin, lambda 1	-2.44117	0.000803718
Gsap	gamma-secretase activating protein	-2.44321	3.86381e-06
D630039A03Rik	RIKEN cDNA D630039A03 gene	-2.44335	0.000514782
Col4a4	collagen, type IV, alpha 4	-2.4455	0.0158034
Cep70	centrosomal protein 70	-2.4511	0.000139388
Abca8a	ATP-binding cassette, sub-family A (ABC1), member 8a	-2.45247	0.0496866
Hnf1aos1	HNF1 homeobox A, opposite strand 1, transcript variant X1	-2.45385	0.00606492
Drc1	dynein regulatory complex subunit 1	-2.45481	0.00109659
Angptl6	angiopoietin-like 6	-2.46152	2.36515e-05
Arhgef16	Rho guanine nucleotide exchange factor (GEF) 16	-2.46191	0.00330601
Bach2	BTB and CNC homology, basic leucine zipper transcription factor 2	-2.46199	0.00028275
Gm15343	predicted gene 15343	-2.46254	0.00410519
Egfem1	EGF-like and EMI domain containing 1	-2.46353	0.0412316
Adra1b	adrenergic receptor, alpha 1b	-2.46414	0.00118505
BC024386	cDNA sequence BC023486	-2.46778	0.000240421
Uevld	UEV and lactate/malate dehyrogenase domains	-2.47163	0.00243367
Ndn	necdin	-2.47431	0.00479116
Acat3	acetyl-Coenzyme A acetyltransferase 3	-2.47792	7.12771e-06
Gm30938	predicted gene, 30938	-2.47833	0.010575
Lama1	laminin, alpha 1	-2.48065	0.00168323
Slc44a3	solute carrier family 44, member 3	-2.48175	0.00748994
Gstm1	glutathione S-transferase, mu 1	-2.48271	2.83569e-05
Fam241b	family with sequence similarity 241, member B	-2.48484	0.000297359
5730409K12Rik	RIKEN cDNA 5730409K12 gene	-2.49078	0.0178162
Pah	phenylalanine hydroxylase	-2.49687	1.2742e-07
Col20a1	collagen, type XX, alpha 1	-2.49692	0.00150069
Myl9	myosin, light polypeptide 9, regulatory	-2.49783	0.00633391
Adgrd1	adhesion G protein-coupled receptor D1	-2.49966	9.79783e-05
Itih5	inter-alpha (globulin) inhibitor H5	-2.50081	0.000953602
Pcyt1b	phosphate cytidylyltransferase 1, choline, beta isoform	-2.50453	0.0229325
Gm35524	predicted gene, 35524, transcript variant X3	-2.50591	0.0154694
Ntng2	netrin G2	-2.5071	0.00128757
Nr3c2	nuclear receptor subfamily 3, group C, member 2	-2.51067	0.00632239
Gm3325	predicted gene 3325, transcript variant X3	-2.52172	0.00353701
Gm39770	predicted gene, 39770	-2.52203	0.000360712
Rdh11	retinol dehydrogenase 11	-2.52716	1.18925e-05
Alad	aminolevulinate, delta-, dehydratase	-2.52778	5.87172e-08
Gm5524	predicted gene 5524	-2.52813	0.00273669
Gm41062	predicted gene, 41062	-2.53014	0.029439
Afmid	arylformamidase	-2.53079	0.000629253
Gm40468	predicted gene, 40468, transcript variant X2	-2.53523	0.000899093
C630043F03Rik	RIKEN cDNA C630043F03 gene	-2.53836	7.60274e-05
Eln	elastin	-2.54121	0.000977805
Slc25a35	solute carrier family 25, member 35	-2.54577	0.00175716
Gm38664	predicted gene, 38664	-2.54921	0.00486034
Gstm2-ps1	glutathione S-transferase mu 2 (muscle), pseudogene 1	-2.55266	6.08264e-05
Lrrn3	leucine rich repeat protein 3, neuronal	-2.55429	0.00159082
2210039B01Rik	RIKEN cDNA 2210039B01 gene	-2.55431	0.000716577
Hoxa2	homeobox A2	-2.55582	0.0402714
Slc22a28	solute carrier family 22, member 28	-2.55751	0.00448181
Zmynd15	zinc finger, MYND-type containing 15	-2.56859	0.0015641
Sytl2	synaptotagmin-like 2	-2.57203	0.00666117
Gm38679	predicted gene, 38679	-2.57421	0.000251392
Dqx1	DEAQ RNA-dependent ATPase	-2.57886	6.61828e-05
Albfm1	albumin superfamily member 1	-2.58033	1.18125e-06
Gm46530	predicted gene, 46530	-2.58505	0.00760931
Zfp467	zinc finger protein 467	-2.58781	2.85012e-07
Mgst3	microsomal glutathione S-transferase 3	-2.59201	4.00523e-08
Pygm	muscle glycogen phosphorylase	-2.59394	0.00514039
Hspa12b	heat shock protein 12B	-2.59517	0.00135251
Vash1	vasohibin 1	-2.59998	0.00352219
Sema6a	sema domain, transmembrane domain (TM), and cytoplasmic domain, (semaphorin) 6A	-2.60062	0.000563565
Gng7	guanine nucleotide binding protein (G protein), gamma 7	-2.60684	0.00475951
Gm38811	predicted gene, 38811, transcript variant X3	-2.60813	0.0132851
Evc	EvC ciliary complex subunit 1	-2.61153	4.70368e-06
A930001C03Rik	RIKEN cDNA A930001C03 gene	-2.6144	0.00969031
D630024D03Rik	RIKEN cDNA D630024D03 gene	-2.61735	0.000323521
Cdc7	cell division cycle 7 (S. cerevisiae)	-2.61738	0.00121659
Olfml1	olfactomedin-like 1	-2.62019	0.00844596
Nqo2	N-ribosyldihydronicotinamide quinone reductase 2	-2.62071	1.35845e-06
9030622O22Rik	RIKEN cDNA 9030622O22 gene, transcript variant X41	-2.62212	5.83445e-06
Tnxb	tenascin XB	-2.62482	0.00169896
Rdh1	retinol dehydrogenase 1 (all trans)	-2.62758	0.00195263
Hal	histidine ammonia lyase	-2.62831	2.2525e-05
G6pc	glucose-6-phosphatase, catalytic	-2.62982	0.00670711
Mrnip	MRN complex interacting protein	-2.63403	0.000155867
Islr	immunoglobulin superfamily containing leucine-rich repeat	-2.63687	0.00164248
2610528J11Rik	RIKEN cDNA 2610528J11 gene	-2.63854	3.02877e-06
Ptger1	prostaglandin E receptor 1 (subtype EP1)	-2.64167	0.00520056
Arhgap26	Rho GTPase activating protein 26	-2.65298	3.96511e-08
Neat1	nuclear paraspeckle assembly transcript 1 (non-protein coding)	-2.65389	0.000232162
Wfdc1	WAP four-disulfide core domain 1	-2.65452	0.00011483
Slc10a5	solute carrier family 10 (sodium/bile acid cotransporter family), member 5	-2.65794	0.00895722
Zfp783	zinc finger protein 783	-2.6598	0.021932
Cyp2a4	cytochrome P450, family 2, subfamily a, polypeptide 4	-2.65993	0.0308549
Fam171a1	family with sequence similarity 171, member A1	-2.66137	6.63441e-05
Srl	sarcalumenin	-2.66429	0.010731
Ltbp2	latent transforming growth factor beta binding protein 2	-2.66498	0.000801488
B3gnt9	UDP-GlcNAc:betaGal beta-1,3-N-acetylglucosaminyltransferase 9	-2.66677	0.000118614
Exph5	exophilin 5	-2.66826	0.000364775
Slc22a27	solute carrier family 22, member 27	-2.67257	0.000179084
Col5a1	collagen, type V, alpha 1	-2.67393	2.55846e-05
Gm42061	predicted gene, 42061, transcript variant X1	-2.67573	0.00379259
Prrg3	proline rich Gla (G-carboxyglutamic acid) 3 (transmembrane)	-2.6776	0.00129762
Trim7	tripartite motif-containing 7	-2.68888	1.35441e-07
Pde4b	phosphodiesterase 4B, cAMP specific	-2.6943	1.04515e-05
C2cd4d	C2 calcium-dependent domain containing 4D	-2.69995	0.00402911
Cyp2b13	cytochrome P450, family 2, subfamily b, polypeptide 13	-2.70503	1.40425e-06
8030431J09Rik	RIKEN cDNA 8030431J09 gene	-2.71026	0.00128054
Asic3	acid-sensing (proton-gated) ion channel 3	-2.71162	0.00309727
Prrg1	proline rich Gla (G-carboxyglutamic acid) 1	-2.71835	0.000323211
Akap5	A kinase (PRKA) anchor protein 5	-2.7184	0.0123393
Gm11437	predicted gene 11437	-2.71849	0.000364775
Antxr1	anthrax toxin receptor 1	-2.7244	0.000647844
Rdh18-ps	retinol dehydrogenase 18, pseudogene	-2.72802	3.86381e-06
Mblac2	metallo-beta-lactamase domain containing 2	-2.72853	1.07887e-05
Izumo4	IZUMO family member 4	-2.73137	6.0767e-06
Dpysl3	dihydropyrimidinase-like 3	-2.73223	0.00295126
Gm11767	predicted gene 11767, transcript variant X1	-2.73371	3.94672e-05
Cdh13	cadherin 13	-2.73928	0.00793694
4430402I18Rik	RIKEN cDNA 4430402I18 gene	-2.74647	1.00771e-07
Gm38456	predicted gene, 38456, transcript variant X3	-2.74984	0.00473233
Depp1	DEPP1 autophagy regulator	-2.75044	1.99182e-06
Greb1l	growth regulation by estrogen in breast cancer-like	-2.75558	0.00640009
Gm41231	predicted gene, 41231	-2.75666	1.95101e-06
Upp2	uridine phosphorylase 2	-2.75838	0.0112424
Tmem14a	transmembrane protein 14A	-2.77068	0.00295328
Ces3b	carboxylesterase 3B	-2.77327	3.38929e-08
Mug2	murinoglobulin 2	-2.77537	0.00630178
Gm30807	predicted gene, 30807	-2.77681	0.0175689
Gm15411	predicted gene 15411, transcript variant X3	-2.78517	0.000435643
Sult5a1	sulfotransferase family 5A, member 1	-2.7918	0.0240642
Ssc5d	scavenger receptor cysteine rich family, 5 domains	-2.79519	0.00897436
Insig1	insulin induced gene 1	-2.79701	0.00246179
Dzip1l	DAZ interacting protein 1-like	-2.79796	0.0004481
Angptl2	angiopoietin-like 2	-2.80187	4.42227e-05
Gm40378	predicted gene, 40378	-2.81676	0.0322328
Myct1	myc target 1	-2.81744	0.000597394
Gmpr	guanosine monophosphate reductase	-2.82352	2.68725e-05
Pik3c2b	phosphatidylinositol-4-phosphate 3-kinase catalytic subunit type 2 beta	-2.82764	1.7337e-06
Spry4	sprouty RTK signaling antagonist 4	-2.83516	0.00363402
Gm30794	predicted gene, 30794, transcript variant X4	-2.83536	0.00756627
Aldh3b3	aldehyde dehydrogenase 3 family, member B3	-2.83629	0.000104773
Hoxa3	homeobox A3	-2.83731	0.00120393
Irs1	insulin receptor substrate 1	-2.84091	1.9104e-06
LOC115490136	uncharacterized LOC115490136, transcript variant X2	-2.84278	0.00254495
Tafa5	TAFA chemokine like family member 5	-2.84325	0.00953814
Tcea3	transcription elongation factor A (SII), 3	-2.85172	8.81611e-06
Fbxl7	F-box and leucine-rich repeat protein 7	-2.8519	0.00119211
Caprin2	caprin family member 2	-2.852	0.000746429
Gm36556	predicted gene, 36556, transcript variant X1	-2.85873	0.0049861
Tk1	thymidine kinase 1	-2.86363	0.000495087
Mid1ip1	Mid1 interacting protein 1 (gastrulation specific G12-like (zebrafish))	-2.86514	4.47036e-06
Lrtm1	leucine-rich repeats and transmembrane domains 1	-2.86546	0.00741974
Ache	acetylcholinesterase	-2.8704	0.00290794
Btnl9	butyrophilin-like 9	-2.87512	0.00594221
Hsbp1l1	heat shock factor binding protein 1-like 1	-2.87924	3.7083e-05
Tagln	transgelin	-2.88238	0.00184626
Gls2	glutaminase 2 (liver, mitochondrial)	-2.88477	5.65346e-05
Zfpm2	zinc finger protein, multitype 2	-2.886	0.000406006
Hmcn1	hemicentin 1	-2.8916	0.0023681
Fmod	fibromodulin	-2.89405	9.77182e-05
4833439F03Rik	RIKEN cDNA 4833439F03 gene	-2.89438	1.42247e-15
Cldn5	claudin 5	-2.90524	0.000288234
Gm14719	predicted gene 14719	-2.90555	0.00418352
Gm35570	.	-2.9112	0.0281167
Fndc5	fibronectin type III domain containing 5	-2.91215	0.0104695
Akr1b7	aldo-keto reductase family 1, member B7	-2.91704	1.89238e-05
Gm15722	predicted gene 15722	-2.93262	0.0365944
Gm12474	predicted gene 12474, transcript variant X7	-2.93305	0.000129265
Ugt1a5	UDP glucuronosyltransferase 1 family, polypeptide A5	-2.93545	0.00412666
Rasgrp3	RAS, guanyl releasing protein 3	-2.93549	4.87962e-05
Gm35343	predicted gene, 35343, transcript variant X3	-2.95347	0.00120531
Ldb2	LIM domain binding 2	-2.95357	0.000318016
4933411K16Rik	RIKEN cDNA 4933411K16 gene	-2.96543	0.00382753
Gm36041	predicted gene, 36041	-2.97071	8.18442e-06
Plet1os	placenta expressed transcript 1, opposite strand	-2.97231	0.000354186
Cyp3a59	cytochrome P450, family 3, subfamily a, polypeptide 59	-2.98149	4.52321e-07
Tiam1	T cell lymphoma invasion and metastasis 1	-2.9836	0.00303257
Gm46041	predicted gene, 46041	-2.9992	0.00799963
Hsd17b6	hydroxysteroid (17-beta) dehydrogenase 6	-2.99968	8.24994e-05
Gm29571	predicted gene 29571	-3.00457	2.06573e-07
Amdhd1	amidohydrolase domain containing 1	-3.00867	1.08361e-18
Gm31566	predicted gene, 31566, transcript variant X1	-3.01139	0.00154751
Heyl	hairy/enhancer-of-split related with YRPW motif-like	-3.01763	0.00162324
LOC115486493	translation initiation factor IF-2-like	-3.02372	0.00211992
Gm35986	predicted gene, 35986	-3.02673	0.000581503
Sort1	sortilin 1	-3.03363	3.76804e-07
Gm30789	predicted gene, 30789, transcript variant X2	-3.03685	0.0263974
Cc2d2a	coiled-coil and C2 domain containing 2A	-3.04971	0.00474582
Tcp11l1	t-complex 11 like 1	-3.05276	2.05174e-07
Gm30284	predicted gene, 30284	-3.05388	2.69898e-05
Gm11266	predicted gene 11266	-3.05723	0.000447976
Fam89a	family with sequence similarity 89, member A	-3.0634	0.00451429
Mest	mesoderm specific transcript	-3.07115	0.0139268
Gm31814	predicted gene, 31814, transcript variant X9	-3.07117	0.000811056
Dpt	dermatopontin	-3.07906	0.00219079
Fzd8	frizzled class receptor 8	-3.08224	3.67171e-14
Mlxipl	MLX interacting protein-like	-3.09032	2.1856e-06
Ecm2	extracellular matrix protein 2, female organ and adipocyte specific	-3.11145	0.00163959
Adamts5	a disintegrin-like and metallopeptidase (reprolysin type) with thrombospondin type 1 motif, 5 (aggrecanase-2)	-3.12163	1.68895e-05
Gm32546	predicted gene, 32546, transcript variant X3	-3.12398	0.000267586
LOC115489721	.	-3.12451	0.00499375
Sox18	SRY (sex determining region Y)-box 18	-3.12547	0.000374597
Lrp2bp	Lrp2 binding protein	-3.134	0.000251341
Srgap1	SLIT-ROBO Rho GTPase activating protein 1	-3.13419	0.00271144
Gpat2	glycerol-3-phosphate acyltransferase 2, mitochondrial	-3.15894	0.000148789
Xlr3a	X-linked lymphocyte-regulated 3A	-3.16985	0.0138461
Aox3	aldehyde oxidase 3	-3.17217	0.0461049
Rgs7bp	regulator of G-protein signalling 7 binding protein	-3.17448	0.00369167
St6galnac3	ST6 (alpha-N-acetyl-neuraminyl-2,3-beta-galactosyl-1,3)-N-acetylgalactosaminide alpha-2,6-sialyltransferase 3	-3.18437	0.000203045
A830010M20Rik	RIKEN cDNA A830010M20 gene	-3.18624	0.00183506
Col6a3	collagen, type VI, alpha 3	-3.20293	0.00080079
Nrep	neuronal regeneration related protein	-3.20551	2.52214e-05
Ltbp4	latent transforming growth factor beta binding protein 4	-3.20794	2.8116e-06
Apc2	adenomatosis polyposis coli 2	-3.22026	0.0002268
Bdh2	3-hydroxybutyrate dehydrogenase, type 2	-3.23581	1.99364e-07
Etnppl	ethanolamine phosphate phospholyase	-3.24262	0.00351982
Rian	RNA imprinted and accumulated in nucleus	-3.25644	0.000787954
Arhgef9	CDC42 guanine nucleotide exchange factor (GEF) 9	-3.26645	2.65623e-06
Afap1l2	actin filament associated protein 1-like 2	-3.27176	9.5836e-05
Shank2	SH3 and multiple ankyrin repeat domains 2	-3.27615	3.10003e-05
Gm9958	predicted gene 9958	-3.27957	0.0234529
Gbp11	guanylate binding protein 11	-3.28578	0.00430059
Nfe2	nuclear factor, erythroid derived 2	-3.29324	0.00218686
Xlr3b	X-linked lymphocyte-regulated 3B	-3.31207	0.0484084
Sult1c2	sulfotransferase family, cytosolic, 1C, member 2	-3.33585	1.45067e-06
Fsbp	fibrinogen silencer binding protein	-3.34411	5.99403e-06
Gm32063	predicted gene, 32063, transcript variant X2	-3.3474	2.25779e-06
Mtss2	MTSS I-BAR domain containing 2	-3.35532	3.45428e-05
Ccn4	cellular communication network factor 4	-3.3569	0.00220368
Tgfbr3l	transforming growth factor, beta receptor III-like	-3.36259	9.14738e-07
D130043K22Rik	RIKEN cDNA D130043K22 gene	-3.3708	3.5375e-08
Nid2	nidogen 2	-3.38553	8.22471e-10
Slc17a4	solute carrier family 17 (sodium phosphate), member 4	-3.38659	1.70201e-08
Scd2	stearoyl-Coenzyme A desaturase 2	-3.39503	0.000159681
Atp6v0d2	ATPase, H+ transporting, lysosomal V0 subunit D2	-3.39514	0.000990475
LOC115489935	uncharacterized LOC115489935	-3.41538	0.0302771
Ptch2	patched 2	-3.42576	0.000315909
Pde6c	phosphodiesterase 6C, cGMP specific, cone, alpha prime	-3.43588	0.00029699
Cyp2g1	cytochrome P450, family 2, subfamily g, polypeptide 1	-3.4408	0.0123557
Pgm5	phosphoglucomutase 5	-3.44994	0.00127365
Pklr	pyruvate kinase liver and red blood cell	-3.45594	1.20552e-12
Papss2	3'-phosphoadenosine 5'-phosphosulfate synthase 2	-3.45804	7.31758e-11
LOC115488624	uncharacterized LOC115488624	-3.46348	0.0377989
Zfp503	zinc finger protein 503	-3.49182	0.0036639
Fras1	Fraser extracellular matrix complex subunit 1	-3.49475	0.000334107
Coq8a	coenzyme Q8A	-3.4964	1.44542e-07
Rwdd3	RWD domain containing 3	-3.50404	1.70965e-08
Fbxl2	F-box and leucine-rich repeat protein 2	-3.51249	0.00097429
Lifr	LIF receptor alpha	-3.52883	1.14481e-08
Npas2	neuronal PAS domain protein 2	-3.53156	5.07763e-05
Spsb4	splA/ryanodine receptor domain and SOCS box containing 4	-3.53605	1.0993e-05
Sytl5	synaptotagmin-like 5	-3.53871	7.34445e-06
Slc1a4	solute carrier family 1 (glutamate/neutral amino acid transporter), member 4	-3.55331	2.04715e-09
Car1	carbonic anhydrase 1	-3.57998	0.000147012
D930048N14Rik	RIKEN cDNA D930048N14 gene	-3.62071	0.00158004
Tlcd2	TLC domain containing 2	-3.62595	9.03222e-13
Gm2568	.	-3.63352	2.60487e-08
Gm32511	predicted gene, 32511	-3.63979	1.35979e-06
Gm41549	predicted gene, 41549, transcript variant X2	-3.6447	0.00526181
Gm37336	predicted gene, 37336, transcript variant X1	-3.6565	1.98262e-07
Adrb3	adrenergic receptor, beta 3	-3.65669	0.0240599
Meg3	maternally expressed 3	-3.65734	5.24151e-06
1700048O20Rik	RIKEN cDNA 1700048O20 gene	-3.66654	1.38014e-05
Srebf1	sterol regulatory element binding transcription factor 1	-3.6672	3.785e-08
Nr1h5	nuclear receptor subfamily 1, group H, member 5	-3.67496	0.000850418
LOC115488897	uncharacterized LOC115488897, transcript variant X1	-3.68125	0.00133282
Gm7049	predicted gene 7049	-3.68206	0.00757317
Gm41018	predicted gene, 41018, transcript variant X2	-3.68468	7.0558e-08
Col1a1	collagen, type I, alpha 1	-3.70278	4.05298e-06
Gpx6	glutathione peroxidase 6	-3.72233	0.00773648
Sspo	SCO-spondin	-3.73145	3.07691e-06
Slc22a7	solute carrier family 22 (organic anion transporter), member 7	-3.74133	3.99323e-06
Dclk3	doublecortin-like kinase 3	-3.75948	1.66294e-05
Gas1	growth arrest specific 1	-3.77922	2.09038e-06
LOC115487080	uncharacterized LOC115487080	-3.80088	0.00821538
Ccdc57	coiled-coil domain containing 57	-3.85302	4.51896e-15
Gstm6	glutathione S-transferase, mu 6	-3.85308	1.59169e-10
Gm32064	predicted gene, 32064	-3.85381	5.06903e-07
Gm32701	predicted gene, 32701, transcript variant X1	-3.86466	1.98262e-07
Gpr12	G-protein coupled receptor 12	-3.88016	0.00324814
Nes	nestin	-3.8984	0.000338652
Vldlr	very low density lipoprotein receptor	-3.90156	7.50864e-06
Tmem167-ps1	.	-3.93904	0.00175615
Nat8b-ps	N-acetyltransferase 8B, pseudogene	-3.93948	2.38078e-06
Gm3776	predicted gene 3776	-3.94381	0.00415523
2900005J15Rik	RIKEN cDNA 2900005J15 gene	-3.94535	0.000755565
Elovl6	ELOVL family member 6, elongation of long chain fatty acids (yeast)	-3.94878	3.10634e-07
Msh5	mutS homolog 5	-3.9509	5.18763e-08
Cyp2a22	cytochrome P450, family 2, subfamily a, polypeptide 22	-3.95403	0.0409869
LOC115489454	uncharacterized LOC115489454	-3.97845	0.0152869
Nat8f1	N-acetyltransferase 8 (GCN5-related) family member 1	-3.98326	3.1481e-06
Gm45916	predicted gene, 45916	-3.98941	0.000286793
Fasn	fatty acid synthase	-3.99442	2.23517e-09
Pdzk1ip1	PDZK1 interacting protein 1	-4.01647	1.65516e-05
Gm41999	predicted gene, 41999, transcript variant X2	-4.0349	0.000438041
LOC105243300	uncharacterized LOC105243300, transcript variant X1	-4.05111	0.000371077
LOC115490128	uncharacterized LOC115490128, transcript variant X1	-4.05201	0.00269622
Ces2d-ps	carboxylesterase 2D, pseudogene	-4.05449	2.69622e-05
9030619P08Rik	RIKEN cDNA 9030619P08 gene	-4.06651	5.54681e-05
Sc5d	sterol-C5-desaturase	-4.07127	2.21014e-11
Gm42333	predicted gene, 42333, transcript variant X2	-4.07802	7.93692e-05
Hsd3b3	hydroxy-delta-5-steroid dehydrogenase, 3 beta- and steroid delta-isomerase 3	-4.08879	3.82015e-06
Lhfpl2	lipoma HMGIC fusion partner-like 2	-4.09673	0.000152501
Itga8	integrin alpha 8	-4.11715	9.88796e-05
Col3a1	collagen, type III, alpha 1	-4.15461	1.73421e-08
Cabcoco1	ciliary associated calcium binding coiled-coil 1	-4.17987	0.000149245
Calcrl	calcitonin receptor-like	-4.23614	3.39073e-09
Gm41292	predicted gene, 41292, transcript variant X4	-4.25449	2.07583e-07
Gm30536	predicted gene, 30536, transcript variant X1	-4.28058	4.15125e-07
Gm12909	predicted gene 12909, transcript variant X1	-4.30668	0.000262499
Acta2	actin, alpha 2, smooth muscle, aorta	-4.31666	5.23314e-06
4732419C18Rik	RIKEN cDNA 4732419C18 gene, transcript variant X11	-4.38127	1.7172e-13
Sned1	sushi, nidogen and EGF-like domains 1	-4.3902	1.18386e-09
A530020G20Rik	RIKEN cDNA A530020G20 gene	-4.41394	0.000139274
Gamt	guanidinoacetate methyltransferase	-4.45202	8.90402e-08
Mir100hg	Mir100 Mirlet7a-2 Mir125b-1 cluster host gene	-4.51459	3.94163e-07
Gm35254	predicted gene, 35254, transcript variant X1	-4.56804	0.00026923
Zfp36l1-ps	zinc finger protein 36, C3H type-like 1, pseudogene	-4.58617	0.00476683
Acly	ATP citrate lyase	-4.64067	2.01566e-08
Tert	telomerase reverse transcriptase	-4.6907	2.15446e-05
Gm42375	predicted gene, 42375	-4.72627	7.94552e-07
Snhg11	small nucleolar RNA host gene 11	-4.76217	8.79105e-15
Gsta4	glutathione S-transferase, alpha 4	-4.84998	1.4152e-13
Thrsp	thyroid hormone responsive	-4.85721	0.0102136
Gngt1	guanine nucleotide binding protein (G protein), gamma transducing activity polypeptide 1	-4.87671	1.17386e-05
Serpinb1a	serine (or cysteine) peptidase inhibitor, clade B, member 1a	-4.92087	0.000182325
Gm36180	predicted gene, 36180, transcript variant X1	-4.92366	1.86532e-05
Gstm3	glutathione S-transferase, mu 3	-4.93497	6.393e-09
Paxx	non-homologous end joining factor	-5.01873	7.11393e-12
Slc26a10	solute carrier family 26, member 10	-5.05412	1.31531e-06
Sucnr1	succinate receptor 1	-5.09643	9.16692e-09
Mmd2	monocyte to macrophage differentiation-associated 2	-5.10868	1.04478e-07
Ces2c	carboxylesterase 2C	-5.25289	7.01722e-08
Gm31249	predicted gene, 31249	-5.36844	1.76323e-06
Eci3	enoyl-Coenzyme A delta isomerase 3	-5.37493	1.75049e-05
Mfap4	microfibrillar-associated protein 4	-5.45798	9.12565e-08
Acss2	acyl-CoA synthetase short-chain family member 2	-5.53004	5.3838e-08
Ugt2b37	UDP glucuronosyltransferase 2 family, polypeptide B37	-5.54902	1.20954e-07
Cyp1a2	cytochrome P450, family 1, subfamily a, polypeptide 2	-5.58076	1.07009e-20
Slc22a29	solute carrier family 22. member 29	-5.6374	1.02753e-08
LOC115487189	uncharacterized LOC115487189	-5.6677	4.5895e-10
Fam83f	family with sequence similarity 83, member F	-5.72144	0.00138951
Plxna3	plexin A3	-5.88322	3.34974e-11
Hsd3b2	hydroxy-delta-5-steroid dehydrogenase, 3 beta- and steroid delta-isomerase 2	-5.9173	7.85099e-06
Tspan18	tetraspanin 18	-5.96172	1.24776e-12
Ell3	elongation factor RNA polymerase II-like 3	-5.99156	3.3584e-08
LOC115487079	uncharacterized LOC115487079, transcript variant X2	-5.99709	2.69565e-06
Rfx4	regulatory factor X, 4 (influences HLA class II expression)	-6.1286	4.93235e-10
Aqp8	aquaporin 8	-6.19236	4.03571e-10
Adamts7	a disintegrin-like and metallopeptidase (reprolysin type) with thrombospondin type 1 motif, 7	-6.21807	1.0816e-10
Gm6135	prediticted gene 6135	-6.41868	0.00536884
Ptgds	prostaglandin D2 synthase (brain)	-6.99807	6.26132e-07
Inmt	indolethylamine N-methyltransferase	-7.03642	3.35387e-09
Gm15337	predicted gene 15337, transcript variant X3	-7.24157	0.000324215
Car3	carbonic anhydrase 3	-7.5807	0.00118315
Hao2	hydroxyacid oxidase 2	-7.60198	3.77653e-08
Gm41844	predicted gene, 41844	-7.6673	0.0150659
Serpina6	serine (or cysteine) peptidase inhibitor, clade A, member 6	-8.54894	1.34597e-08
1810008I18Rik	RIKEN cDNA 1810008I18 gene	-8.5542	0.00466878
Gssos2	glutathione synthase, opposite strand 2, transcript variant X1	-9.00613	2.14312e-09
Gm9625	predicted gene 9625	-9.71592	0.00235838
Adgrf1	adhesion G protein-coupled receptor F1	-10.1699	0.000328572
Prom1	prominin 1	-13.144	2.03881e-23
Gask1a	golgi associated kinase 1A	-13.3034	6.26214e-12
Scd1	stearoyl-Coenzyme A desaturase 1	-14.8205	2.15226e-05
Mup-ps16	major urinary protein, pseudogene 16, transcript variant X1	-24.4852	3.74708e-08
Mup-ps12	major urinary protein, pseudogene 12, transcript variant X6	-25.948	4.20219e-22
Pnpla3	patatin-like phospholipase domain containing 3	-36.5674	4.27387e-10

## Sheet: brain only (909)
DEG	Description	log2FC	p-value (FDR)
Mx1	MX dynamin-like GTPase 1	453.307	1.17946e-59
F830016B08Rik	RIKEN cDNA F830016B08 gene	291.234	3.46568e-47
Oasl1	2'-5' oligoadenylate synthetase-like 1	176.535	5.41414e-46
Ifi44	interferon-induced protein 44	172.916	2.90744e-87
Iigp1	interferon inducible GTPase 1	172.185	7.98177e-145
Gm12250	predicted gene 12250	171.865	2.21071e-46
Phf11d	PHD finger protein 11D	167.027	1.36839e-69
Isg15	ISG15 ubiquitin-like modifier	164.79	1.37216e-136
Ifit1	interferon-induced protein with tetratricopeptide repeats 1	163.637	4.75833e-189
Usp18	ubiquitin specific peptidase 18	163.539	9.90988e-166
Gm4951	predicted gene 4951	161.985	3.18381e-109
Irf7	interferon regulatory factor 7	156.44	2.5303e-144
Nlrc5	NLR family, CARD domain containing 5	127.811	7.92406e-46
Oasl2	2'-5' oligoadenylate synthetase-like 2	123.407	4.37135e-241
Gbp10	guanylate-binding protein 10	117.429	6.99674e-57
Rsad2	radical S-adenosyl methionine domain containing 2	101.634	1.6633e-55
Ifit3	interferon-induced protein with tetratricopeptide repeats 3	94.6	6.23083e-189
Gbp6	guanylate binding protein 6	94.5105	6.56614e-80
Oas1b	2'-5' oligoadenylate synthetase 1B	92.8657	2.14518e-105
Ddx60	DEAD (Asp-Glu-Ala-Asp) box polypeptide 60	88.3994	1.4295e-108
Cfb	complement factor B	82.4566	1.7242e-49
Bst2	bone marrow stromal cell antigen 2	81.7899	1.52031e-68
Oas1a	2'-5' oligoadenylate synthetase 1A	81.515	7.82117e-106
Mx2	MX dynamin-like GTPase 2	80.6838	3.69852e-137
Phf11b	PHD finger protein 11B	78.9774	1.34143e-65
Oas2	2'-5' oligoadenylate synthetase 2	72.244	8.72888e-98
Apol9b	apolipoprotein L 9b	71.4657	4.74385e-30
Ifi47	interferon gamma inducible protein 47	63.9897	1.11116e-50
Ifit3b	interferon-induced protein with tetratricopeptide repeats 3B	59.3733	8.9536e-127
Igtp	interferon gamma induced GTPase	55.5026	2.89141e-108
Cd274	CD274 antigen	55.0958	1.57592e-39
Slfn9	schlafen 9	54.9926	2.32073e-79
Gbp2	guanylate binding protein 2	51.4742	4.86928e-46
Rnf213	ring finger protein 213	51.2992	1.32818e-101
Lilrb4a	leukocyte immunoglobulin-like receptor, subfamily B, member 4A	51.0964	1.48976e-22
Tap1	transporter 1, ATP-binding cassette, sub-family B (MDR/TAP)	50.1812	1.05906e-49
Tgtp2	T cell specific GTPase 2	49.9004	8.40223e-52
Isg20	interferon-stimulated protein	47.0991	4.96758e-69
Trim30a	tripartite motif-containing 30A	46.1974	4.52257e-52
Siglec1	sialic acid binding Ig-like lectin 1, sialoadhesin	44.999	1.24045e-27
Tgtp1	T cell specific GTPase 1	44.7132	6.00903e-88
Gm20559	predicted gene, 20559, transcript variant X5	43.8591	3.38034e-53
H2-Q6	histocompatibility 2, Q region locus 6	43.0846	6.58597e-26
Ifit2	interferon-induced protein with tetratricopeptide repeats 2	42.9619	3.87386e-35
Gbp5	guanylate binding protein 5	42.6668	8.64609e-30
H2-Q7	histocompatibility 2, Q region locus 7	41.9819	5.38852e-26
Gbp7	guanylate binding protein 7	41.2762	3.17705e-42
Parp14	poly (ADP-ribose) polymerase family, member 14	40.423	2.15051e-78
Samd9l	sterile alpha motif domain containing 9-like	39.9617	2.17491e-92
H2-Q4	histocompatibility 2, Q region locus 4	38.9753	6.53389e-34
Ddx58	DEAD (Asp-Glu-Ala-Asp) box polypeptide 58	38.1191	1.28885e-75
Psmb8	proteasome (prosome, macropain) subunit, beta type 8 (large multifunctional peptidase 7)	37.6486	1.88435e-41
Ly6c2	lymphocyte antigen 6 complex, locus C2	37.0727	9.85661e-29
Gbp3	guanylate binding protein 3	37.0447	3.80636e-76
Trim30d	tripartite motif-containing 30D	36.2178	1.55807e-31
Casp4	caspase 4, apoptosis-related cysteine peptidase	35.8112	1.72554e-31
Ifih1	interferon induced with helicase C domain 1	34.9392	9.32132e-44
Ms4a6d	membrane-spanning 4-domains, subfamily A, member 6D	34.2597	2.1784e-45
Gm5514	predicted gene 5514	33.6377	1.47961e-05
Parp10	poly (ADP-ribose) polymerase family, member 10	32.1339	8.60609e-34
Eif2ak2	eukaryotic translation initiation factor 2-alpha kinase 2	31.8965	2.00377e-78
Dhx58	DEXH (Asp-Glu-X-His) box polypeptide 58	30.9583	3.38034e-53
Irgm2	immunity-related GTPase family M member 2	30.4771	8.9876e-89
Stat1	signal transducer and activator of transcription 1	30.447	2.68023e-180
Plin4	perilipin 4	30.3568	5.25546e-25
Slfn2	schlafen 2	30.2292	6.84434e-63
Irgm1	immunity-related GTPase family M member 1	29.8949	5.43161e-92
Slfn8	schlafen 8	29.683	1.56841e-57
Gm5431	predicted gene 5431	29.6475	5.38648e-27
Ch25h	cholesterol 25-hydroxylase	28.6374	4.06034e-18
Cybb	cytochrome b-245, beta polypeptide	27.7634	1.08967e-25
Rtp4	receptor transporter protein 4	27.595	1.4697e-131
Uba7	ubiquitin-like modifier activating enzyme 7	26.8062	4.71257e-77
Ms4a6b	membrane-spanning 4-domains, subfamily A, member 6B	26.7797	1.0676e-44
Cd300lf	CD300 molecule like family member F	25.93	9.61932e-08
H2-T23	histocompatibility 2, T region locus 23	25.8365	2.13825e-34
C3	complement component 3	25.6185	1.09828e-23
Psmb9	proteasome (prosome, macropain) subunit, beta type 9 (large multifunctional peptidase 2)	24.8702	7.95555e-47
H2-Q5	histocompatibility 2, Q region locus 5	24.5243	1.62759e-27
Lgals3bp	lectin, galactoside-binding, soluble, 3 binding protein	23.9578	5.63736e-88
Trim21	tripartite motif-containing 21	22.5598	1.48317e-82
B230398E01Rik	RIKEN cDNA B230398E01 gene, transcript variant X6	22.5478	1.6669e-20
Itgax	integrin alpha X	22.1021	3.45895e-21
Parp9	poly (ADP-ribose) polymerase family, member 9	21.771	6.63981e-83
Tlr2	toll-like receptor 2	21.0327	1.15163e-20
H2-K1	histocompatibility 2, K1, K region	20.903	3.21115e-63
Ifi203-ps	interferon activated gene 203, pseudogene	20.4658	7.48708e-21
Gm34007	predicted gene, 34007, transcript variant X1	20.3933	4.93275e-10
Xaf1	XIAP associated factor 1	20.074	1.27874e-34
Gbp4	guanylate binding protein 4	19.8126	4.41218e-18
Ccr2	chemokine (C-C motif) receptor 2	19.4117	4.07994e-25
Tor3a	torsin family 3, member A	19.2581	1.97098e-56
Ifi203	interferon activated gene 203	18.9288	1.47098e-22
Gm42272	predicted gene, 42272, transcript variant X1	18.7356	6.02976e-09
Trim34a	tripartite motif-containing 34A	18.5368	2.22827e-50
Ube2l6	ubiquitin-conjugating enzyme E2L 6	18.5059	2.77626e-45
Ifi35	interferon-induced protein 35	18.2768	1.56842e-58
Gm26797	predicted gene, 26797	17.6694	1.1148e-18
Dtx3l	deltex 3-like, E3 ubiquitin ligase	17.577	7.83012e-53
Gm6548	predicted gene 6548	17.4431	3.80403e-44
Timp1	tissue inhibitor of metalloproteinase 1	17.0269	6.0768e-27
Epsti1	epithelial stromal interaction 1 (breast)	16.9452	5.23414e-52
AW112010	expressed sequence AW112010	16.3027	2.43129e-17
Plekha4	pleckstrin homology domain containing, family A (phosphoinositide binding specific) member 4	15.997	6.908e-16
Socs1	suppressor of cytokine signaling 1	15.7342	2.62817e-30
Herc6	hect domain and RLD 6	15.4805	7.24049e-47
Ifitm3	interferon induced transmembrane protein 3	15.4028	1.59177e-48
Gbp9	guanylate-binding protein 9	15.18	5.27982e-17
Zc3hav1	zinc finger CCCH type, antiviral 1	14.9274	3.16343e-43
Jaml	junction adhesion molecule like	14.7917	7.95001e-14
Irf1	interferon regulatory factor 1	14.7817	5.38648e-27
Cd52	CD52 antigen	14.6069	3.13944e-38
Lgals9	lectin, galactose binding, soluble 9	14.3405	5.89676e-46
Il2rb	interleukin 2 receptor, beta chain	14.2474	1.05332e-17
Gm32309	predicted gene, 32309, transcript variant X2	13.8457	7.52182e-21
C1ra	complement component 1, r subcomponent A	13.7664	5.54494e-11
Parp12	poly (ADP-ribose) polymerase family, member 12	13.5525	6.86176e-66
Cd72	CD72 antigen	13.4359	2.61113e-29
Slc15a3	solute carrier family 15, member 3	13.2195	3.43101e-16
Cxcl16	chemokine (C-X-C motif) ligand 16	13.1996	6.88415e-21
Sp110	Sp110 nuclear body protein	13.1845	1.4375e-40
Pirb	paired Ig-like receptor B	13.1012	3.21341e-15
Icam1	intercellular adhesion molecule 1	13.0591	1.77456e-31
Apol10b	apolipoprotein L 10B	12.929	7.47826e-22
Clec7a	C-type lectin domain family 7, member a	12.5487	3.91108e-11
Gm18852	predicted gene, 18852	12.494	2.65835e-13
C4b	complement component 4B (Chido blood group)	12.2535	7.7313e-50
Helz2	helicase with zinc finger 2, transcriptional coactivator	12.1017	1.18662e-35
D17H6S56E-5	DNA segment, Chr 17, human D6S56E 5	11.7704	1.80823e-35
Fgl2	fibrinogen-like protein 2	11.6053	3.29603e-38
Stat2	signal transducer and activator of transcription 2	11.5479	1.64542e-91
Cd40	CD40 antigen	11.4699	4.07288e-13
Serping1	serine (or cysteine) peptidase inhibitor, clade G, member 1	11.4665	3.57116e-16
Arhgap8	Rho GTPase activating protein 8	11.3932	1.48043e-08
Gbp11	guanylate binding protein 11	11.3292	8.46032e-08
4930599N23Rik	RIKEN cDNA 4930599N23 gene	11.2963	1.17842e-08
Tnfaip2	tumor necrosis factor, alpha-induced protein 2	11.2872	4.5663e-16
Gm18853	predicted gene, 18853	11.2537	8.35411e-13
B2m	beta-2 microglobulin	11.1956	4.89425e-60
Trim56	tripartite motif-containing 56	11.1619	6.01128e-11
Gimap3	GTPase, IMAP family member 3	11.1536	1.66362e-18
Gpr84	G protein-coupled receptor 84	10.9695	1.20751e-17
H2-T22	histocompatibility 2, T region locus 22	10.9209	2.32684e-43
Ackr1	atypical chemokine receptor 1 (Duffy blood group)	10.8788	6.19719e-08
Il2rg	interleukin 2 receptor, gamma chain	10.8636	9.28718e-24
H2-D1	histocompatibility 2, D region locus 1	10.7831	3.28655e-42
Il12rb1	interleukin 12 receptor, beta 1	10.7451	6.30718e-08
Lrg1	leucine-rich alpha-2-glycoprotein 1	10.6111	4.33951e-22
Fcgr1	Fc receptor, IgG, high affinity I	10.5312	1.06072e-76
Trim14	tripartite motif-containing 14	10.4656	2.75698e-34
Mndal	myeloid nuclear differentiation antigen like	10.4332	2.85496e-07
Gm8995	predicted gene 8995	10.3412	2.22991e-27
Irf9	interferon regulatory factor 9	10.3249	4.15345e-176
Tap2	transporter 2, ATP-binding cassette, sub-family B (MDR/TAP)	10.2621	1.75215e-30
Stx11	syntaxin 11	10.2151	2.80846e-12
Themis2	thymocyte selection associated family member 2	10.1861	3.57988e-20
Cmpk2	cytidine monophosphate (UMP-CMP) kinase 2, mitochondrial	10.1428	3.45501e-19
Hck	hemopoietic cell kinase	10.1261	1.02565e-35
C5ar1	complement component 5a receptor 1	10.1082	1.49902e-12
Tmem252	transmembrane protein 252	10.0896	1.4511e-24
Pik3ap1	phosphoinositide-3-kinase adaptor protein 1	10.015	8.40581e-40
Hp	haptoglobin	9.91754	5.20806e-08
Tmem140	transmembrane protein 140	9.9015	8.08919e-13
Nmi	N-myc (and STAT) interactor	9.77783	5.47546e-40
H2-Q1	histocompatibility 2, Q region locus 1	9.55761	3.07502e-06
9930111J21Rik2	RIKEN cDNA 9930111J21 gene 2	9.46719	4.36649e-17
Tapbp	TAP binding protein	9.42132	5.70859e-15
Sp140	Sp140 nuclear body protein	9.41335	8.03913e-30
Tspo	translocator protein	9.39556	1.5618e-26
H2-T24	histocompatibility 2, T region locus 24	9.32892	2.0606e-16
Bcl3	B cell leukemia/lymphoma 3	9.12998	4.73509e-14
Gm4070	predicted gene 4070	9.03075	6.93685e-30
Tmem106a	transmembrane protein 106A	9.01825	2.41317e-23
Slfn10-ps	schlafen 10, pseudogene	9.00235	9.68956e-12
Xdh	xanthine dehydrogenase	8.98365	2.79228e-52
Bcl2a1b	B cell leukemia/lymphoma 2 related protein A1b	8.85664	2.50232e-13
Tlr9	toll-like receptor 9	8.79232	8.21024e-15
Gvin1	GTPase, very large interferon inducible 1	8.7916	2.51688e-27
9130208D14Rik	RIKEN cDNA 9130208D14 gene, transcript variant X2	8.76718	3.15339e-17
Gm11772	predicted gene 11772	8.76018	1.13638e-15
Glipr2	GLI pathogenesis-related 2	8.72378	4.74303e-23
Tnfsf10	tumor necrosis factor (ligand) superfamily, member 10	8.68428	3.3e-13
Apol7a	apolipoprotein L 7a	8.62392	8.69188e-07
Itgad	integrin, alpha D	8.61233	3.78314e-08
Serpina3g	serine (or cysteine) peptidase inhibitor, clade A, member 3G	8.58887	1.42588e-15
Trim25	tripartite motif-containing 25	8.51893	1.48754e-38
Parp3	poly (ADP-ribose) polymerase family, member 3	8.41234	5.7115e-14
Ccrl2	chemokine (C-C motif) receptor-like 2	8.39244	7.24411e-08
Plaur	plasminogen activator, urokinase receptor	8.33511	7.22838e-07
Sp100	nuclear antigen Sp100	8.32935	4.5504e-65
LOC105243289	.	8.32049	1.39017e-05
Plscr2	phospholipid scramblase 2	8.03437	8.86598e-19
Naip2	NLR family, apoptosis inhibitory protein 2	7.96879	9.80237e-22
9930111J21Rik1	RIKEN cDNA 9930111J21 gene 1	7.93566	3.84926e-17
Ctsw	cathepsin W	7.84255	2.59542e-09
Scn10a	sodium channel, voltage-gated, type X, alpha	7.83347	2.45935e-11
H2-T10	histocompatibility 2, T region locus 10	7.8264	6.99691e-08
Itgal	integrin alpha L	7.67927	2.2181e-18
Gm12216	predicted gene 12216	7.66199	1.07899e-10
H2-T-ps	histocompatibility 2, T region locus, pseudogene	7.59504	3.09219e-11
Steap4	STEAP family member 4	7.52504	3.42016e-08
Apobec1	apolipoprotein B mRNA editing enzyme, catalytic polypeptide 1	7.50543	6.82105e-32
Pla1a	phospholipase A1 member A	7.49033	1.36496e-17
Apof	apolipoprotein F	7.2436	1.72946e-13
Trex1	three prime repair exonuclease 1	7.2162	3.31922e-09
Gm46894	predicted gene, 46894, transcript variant X4	7.14998	4.54936e-11
Gm8979	predicted gene 8979	7.1428	2.14164e-16
Psme2b	protease (prosome, macropain) activator subunit 2B	7.13549	5.62476e-10
Csf2rb	colony stimulating factor 2 receptor, beta, low-affinity (granulocyte-macrophage)	7.02799	9.04992e-14
Lgals3	lectin, galactose binding, soluble 3	7.02562	1.04913e-17
Tubb6	tubulin, beta 6 class V	7.02179	1.80935e-13
Eef1akmt4	EEF1A lysine methyltransferase 4	6.94078	1.19429e-13
Igsf6	immunoglobulin superfamily, member 6	6.89881	3.0885e-11
Socs3	suppressor of cytokine signaling 3	6.87932	4.53165e-17
Osmr	oncostatin M receptor	6.77349	8.8665e-23
Cdh15	cadherin 15	6.75346	1.88359e-05
Klrg2	killer cell lectin-like receptor subfamily G, member 2	6.67777	6.17486e-18
Gsdmd	gasdermin D	6.67621	4.33951e-22
Zc3h12d	zinc finger CCCH type containing 12D	6.65993	0.000103591
Slfn5	schlafen 5	6.62363	8.65336e-29
Pml	promyelocytic leukemia	6.61293	5.57965e-23
Gm26637	predicted gene, 26637, transcript variant X6	6.60944	1.03785e-15
Trim12c	tripartite motif-containing 12C	6.59954	4.62191e-47
Ugt1a6a	UDP glucuronosyltransferase 1 family, polypeptide A6A	6.58088	0.000110772
Atf3	activating transcription factor 3	6.51729	4.6157e-15
Ltb	lymphotoxin B	6.51695	8.90278e-08
Gm16675	predicted gene, 16675	6.50134	3.12553e-08
Apobec3	apolipoprotein B mRNA editing enzyme, catalytic polypeptide 3	6.4424	1.11881e-24
Map3k6	mitogen-activated protein kinase kinase kinase 6	6.33897	4.79941e-18
Ctla2a	cytotoxic T lymphocyte-associated protein 2 alpha	6.20394	1.71223e-05
AW011738	expressed sequence AW011738	6.07989	9.22759e-35
Tlr1	toll-like receptor 1	6.02495	5.7115e-14
Psmb10	proteasome (prosome, macropain) subunit, beta type 10	6.00665	5.05856e-19
Hif3a	hypoxia inducible factor 3, alpha subunit	6.00442	1.78674e-18
H2-M3	histocompatibility 2, M region locus 3	5.99979	2.33739e-23
Ifitm1	interferon induced transmembrane protein 1	5.99582	8.29221e-12
Cd180	CD180 antigen	5.99559	3.7303e-14
Casp12	caspase 12	5.97437	7.67163e-12
Grap2	GRB2-related adaptor protein 2	5.96843	6.98215e-08
C2	complement component 2 (within H-2S)	5.9592	2.14712e-16
Il18bp	interleukin 18 binding protein	5.90329	6.9778e-18
Il1r2	interleukin 1 receptor, type II	5.87908	0.0113791
Gm46022	predicted gene, 46022, transcript variant X2	5.87135	4.45049e-07
Tlr3	toll-like receptor 3	5.87087	6.03783e-19
Maff	v-maf musculoaponeurotic fibrosarcoma oncogene family, protein F (avian)	5.82668	5.103e-11
Zfp750	zinc finger protein 750	5.77972	4.25527e-08
Ctla2b	cytotoxic T lymphocyte-associated protein 2 beta	5.72883	1.18242e-06
Ciita	class II transactivator	5.7235	2.88248e-08
Ptprc	protein tyrosine phosphatase, receptor type, C	5.71997	8.3338e-26
Samhd1	SAM domain and HD domain, 1	5.71418	1.02451e-26
Serpina3n	serine (or cysteine) peptidase inhibitor, clade A, member 3N	5.70092	7.31903e-06
Birc3	baculoviral IAP repeat-containing 3	5.69585	1.04233e-13
5430427O19Rik	RIKEN cDNA 5430427O19 gene	5.63978	4.62286e-10
Myd88	myeloid differentiation primary response gene 88	5.58988	1.82011e-21
Sytl3	synaptotagmin-like 3	5.54072	0.000262555
Chrna10	cholinergic receptor, nicotinic, alpha polypeptide 10	5.52991	1.25052e-06
Osm	oncostatin M	5.52696	1.23493e-05
C3ar1	complement component 3a receptor 1	5.52138	4.56015e-15
Mpeg1	macrophage expressed gene 1	5.47174	4.47074e-23
Ly6a	lymphocyte antigen 6 complex, locus A	5.46416	1.54953e-31
Apod	apolipoprotein D	5.3938	3.58097e-07
Cenpe	centromere protein E	5.3331	1.95567e-11
Tlr7	toll-like receptor 7	5.32205	4.35368e-22
Tgm2	transglutaminase 2, C polypeptide	5.3023	7.02318e-10
Adamts6	a disintegrin-like and metallopeptidase (reprolysin type) with thrombospondin type 1 motif, 6	5.29892	1.38876e-16
Cebpd	CCAAT/enhancer binding protein (C/EBP), delta	5.20517	9.25169e-21
Trim5	tripartite motif-containing 5	5.14036	8.67905e-09
Gm42048	predicted gene, 42048	5.13453	3.11813e-06
Misp	mitotic spindle positioning	5.12168	9.30301e-09
Hk3	hexokinase 3	5.11429	8.35411e-13
Zfp36	zinc finger protein 36	5.07944	1.04245e-14
C4a	complement component 4A (Rodgers blood group)	5.06353	5.74758e-18
Myrfl	myelin regulatory factor-like	5.06176	1.61655e-06
Ccl19	chemokine (C-C motif) ligand 19	5.00573	4.12779e-06
Slfn3	schlafen 3	4.9922	8.55264e-11
Olfr1033	olfactory receptor 1033	4.98805	5.47362e-05
H19	H19, imprinted maternally expressed transcript	4.98505	0.000408316
Crybg1	crystallin beta-gamma domain containing 1	4.9745	4.71884e-12
Tlr13	toll-like receptor 13	4.94702	3.01737e-09
Ptprcap	protein tyrosine phosphatase, receptor type, C polypeptide-associated protein	4.93575	4.1443e-06
G530011O06Rik	RIKEN cDNA G530011O06 gene	4.92598	2.44058e-06
Trim6	tripartite motif-containing 6	4.91213	3.57408e-08
Cd74	CD74 antigen (invariant polypeptide of major histocompatibility complex, class II antigen-associated)	4.88379	1.96772e-17
Zmynd15	zinc finger, MYND-type containing 15	4.86735	3.58097e-07
Cd86	CD86 antigen	4.79278	1.25048e-18
Gimap5	GTPase, IMAP family member 5	4.77244	1.54933e-09
Slamf9	SLAM family member 9	4.72819	1.17489e-08
Angptl4	angiopoietin-like 4	4.71415	3.87957e-22
Ctsc	cathepsin C	4.67902	2.66628e-26
Mitd1	MIT, microtubule interacting and transport, domain containing 1	4.66715	4.08353e-33
Cyp1b1	cytochrome P450, family 1, subfamily b, polypeptide 1	4.65999	2.90842e-23
LOC108167440	uncharacterized LOC108167440, transcript variant X1	4.65698	8.09274e-14
Depp1	DEPP1 autophagy regulator	4.65396	1.33927e-06
Cd48	CD48 antigen	4.64404	3.41803e-19
Gm2457	predicted gene, 2457	4.63435	4.88895e-05
4933412E12Rik	RIKEN cDNA 4933412E12 gene	4.60391	2.33371e-18
9530082P21Rik	RIKEN cDNA 9530082P21 gene	4.59785	1.16765e-10
Itgb7	integrin beta 7	4.59176	2.63275e-08
Gm39090	predicted gene, 39090, transcript variant X2	4.56517	1.95216e-08
H2-Ab1	histocompatibility 2, class II antigen A, beta 1	4.5579	1.57663e-08
Fbxw23	F-box and WD-40 domain protein 23	4.54481	0.00394369
Col11a2	collagen, type XI, alpha 2	4.53316	0.000184568
Angpt2	angiopoietin 2	4.5241	8.42878e-09
Tgfbi	transforming growth factor, beta induced	4.468	1.6723e-05
Fcgr2b	Fc receptor, IgG, low affinity IIb	4.45739	1.31935e-24
Znfx1	zinc finger, NFX1-type containing 1	4.44533	6.30842e-15
Lcp2	lymphocyte cytosolic protein 2	4.42449	3.31141e-25
Elf4	E74-like factor 4 (ets domain transcription factor)	4.42189	2.7219e-13
H2-Aa	histocompatibility 2, class II antigen A, alpha	4.41946	9.52478e-10
Adamts14	a disintegrin-like and metallopeptidase (reprolysin type) with thrombospondin type 1 motif, 14	4.41532	7.56015e-06
Ncf4	neutrophil cytosolic factor 4	4.40597	1.07899e-10
Rnf225	ring finger protein 225	4.39274	5.50757e-07
Pycard	PYD and CARD domain containing	4.38713	2.23556e-15
Icosl	icos ligand	4.37612	5.53622e-20
Csf2rb2	colony stimulating factor 2 receptor, beta 2, low-affinity (granulocyte-macrophage)	4.37198	1.17108e-07
Gm35187	predicted gene, 35187, transcript variant X2	4.36639	7.90662e-07
Gm41465	predicted gene, 41465	4.3625	5.78612e-05
Il1a	interleukin 1 alpha	4.35799	5.40835e-06
Irf8	interferon regulatory factor 8	4.3473	3.95519e-19
Lck	lymphocyte protein tyrosine kinase	4.31581	2.88247e-17
Glp2r	glucagon-like peptide 2 receptor	4.2978	8.59419e-07
Cmklr1	chemokine-like receptor 1	4.29159	6.12291e-25
Itgb2	integrin beta 2	4.27771	4.41944e-19
Gm2564	predicted gene 2564	4.25582	0.000315767
Aspg	asparaginase	4.24478	2.49695e-11
Cdkn1a	cyclin-dependent kinase inhibitor 1A (P21)	4.23525	8.35411e-13
Vwa5a	von Willebrand factor A domain containing 5A	4.22827	8.15939e-15
Rhbdf2	rhomboid 5 homolog 2	4.1981	4.86567e-08
Rbm43	RNA binding motif protein 43	4.18646	2.29647e-17
Gm8149	predicted gene 8149, transcript variant X3	4.18514	3.59491e-07
Gm9845	predicted pseudogene 9845	4.1832	1.103e-07
Samsn1	SAM domain, SH3 domain and nuclear localization signals, 1	4.16957	1e-10
Gm46946	.	4.16362	0.000171874
Btc	betacellulin, epidermal growth factor family member	4.14668	9.62444e-07
Slc11a1	solute carrier family 11 (proton-coupled divalent metal ion transporters), member 1	4.14559	1.63935e-17
Brip1	BRCA1 interacting protein C-terminal helicase 1	4.13789	0.000169633
Itk	IL2 inducible T cell kinase	4.1202	1.32185e-07
Erap1	endoplasmic reticulum aminopeptidase 1	4.08926	8.8665e-23
Gm30571	predicted gene, 30571	4.07807	9.92043e-05
Sinhcaf	SIN3-HDAC complex associated factor	4.07392	8.16595e-11
Galnt15	polypeptide N-acetylgalactosaminyltransferase 15	4.03659	2.10476e-21
Cd200r4	CD200 receptor 4	4.03455	4.92036e-06
Rasa4	RAS p21 protein activator 4	4.03375	1.07426e-11
Rnf135	ring finger protein 135	4.02465	4.91082e-12
Mcm6	minichromosome maintenance complex component 6	4.01804	0.000137446
Serpine1	serine (or cysteine) peptidase inhibitor, clade E, member 1	3.99108	5.11385e-09
Srgn	serglycin	3.98539	2.11311e-13
Tifa	TRAF-interacting protein with forkhead-associated domain	3.96849	4.38803e-06
A2m	alpha-2-macroglobulin	3.96104	6.31941e-11
Nod1	nucleotide-binding oligomerization domain containing 1	3.94814	5.87839e-16
C330020E22Rik	RIKEN cDNA C330020E22 gene	3.94396	0.000243785
Pla2g3	phospholipase A2, group III	3.9412	4.3176e-07
Psme1	proteasome (prosome, macropain) activator subunit 1 (PA28 alpha)	3.9333	2.88088e-17
Mmp19	matrix metallopeptidase 19	3.91436	0.000122649
Il15	interleukin 15	3.90961	1.77113e-07
Oas1c	2'-5' oligoadenylate synthetase 1C	3.90175	5.76808e-18
Psme2	proteasome (prosome, macropain) activator subunit 2 (PA28 beta)	3.89514	5.36658e-18
Fmo2	flavin containing monooxygenase 2	3.88888	0.00339957
Ccl19-ps1	chemokine (C-C motif) ligand 19, pseudogene 1	3.88887	0.00102329
LOC100861618	chemokine (C-C motif) ligand 19, pseudogene	3.88265	0.00254643
Rac2	Rac family small GTPase 2	3.88052	4.46042e-21
Nlrp3	NLR family, pyrin domain containing 3	3.8653	7.18096e-10
Il10ra	interleukin 10 receptor, alpha	3.86346	6.18308e-24
Fas	Fas (TNF receptor superfamily member 6)	3.83734	8.88292e-20
Emp1	epithelial membrane protein 1	3.82799	7.62519e-06
Cndp1	carnosine dipeptidase 1 (metallopeptidase M20 family)	3.82193	2.13991e-06
Ada	adenosine deaminase	3.79124	7.47835e-07
St14	suppression of tumorigenicity 14 (colon carcinoma)	3.78338	1.18166e-06
Gfap	glial fibrillary acidic protein	3.78146	6.59432e-18
Sult1a1	sulfotransferase family 1A, phenol-preferring, member 1	3.77789	8.75742e-12
Apoc3	apolipoprotein C-III	3.77463	0.000801202
Ifit1bl1	interferon induced protein with tetratricpeptide repeats 1B like 1	3.7731	8.35411e-13
Cp	ceruloplasmin	3.76809	2.33371e-18
Tmem52	transmembrane protein 52	3.75958	0.000596117
Capg	capping protein (actin filament), gelsolin-like	3.75403	3.08662e-10
Gm33210	predicted gene, 33210, transcript variant X1	3.73339	5.77161e-07
Clec2d	C-type lectin domain family 2, member d	3.69328	2.83764e-31
LOC115488784	uncharacterized LOC115488784	3.66352	1.01123e-12
Hmox1	heme oxygenase 1	3.66017	2.74007e-08
Arsj	arylsulfatase J	3.65994	1.18166e-06
Il21r	interleukin 21 receptor	3.64752	8.04943e-12
Daxx	Fas death domain-associated protein	3.64204	1.1702e-12
Ccr5	chemokine (C-C motif) receptor 5	3.63391	3.66756e-07
Tapbpl	TAP binding protein-like	3.63362	1.67487e-12
Il15ra	interleukin 15 receptor, alpha chain	3.60263	6.50438e-09
Tnfrsf14	tumor necrosis factor receptor superfamily, member 14 (herpesvirus entry mediator)	3.57875	1.36889e-06
B3gnt3	UDP-GlcNAc:betaGal beta-1,3-N-acetylglucosaminyltransferase 3	3.57849	0.000820283
Irf5	interferon regulatory factor 5	3.56348	2.80214e-13
Tekt4	tektin 4	3.55964	0.00145921
LOC115487386	.	3.55162	0.000491515
Mmp25	matrix metallopeptidase 25	3.53831	0.00140237
Il7r	interleukin 7 receptor	3.53578	0.00872692
Ptpn6	protein tyrosine phosphatase, non-receptor type 6	3.53104	3.30914e-22
Efhb	EF hand domain family, member B	3.52068	0.000180108
Slc43a3	solute carrier family 43, member 3	3.51346	3.06547e-06
Grn	granulin	3.50785	1.72946e-13
Cd28	CD28 antigen	3.50743	0.00253083
Lat	linker for activation of T cells	3.48825	2.05079e-07
Hpx	hemopexin	3.46466	3.22788e-06
Ncf1	neutrophil cytosolic factor 1	3.46461	4.96076e-24
Vav1	vav 1 oncogene	3.46258	1.01296e-12
Setdb2	SET domain, bifurcated 2	3.46245	1.68976e-07
Traf3ip3	TRAF3 interacting protein 3	3.45388	1.31127e-11
Rab20	RAB20, member RAS oncogene family	3.45355	6.24143e-05
Fam83d	family with sequence similarity 83, member D	3.45215	1.74577e-06
Spi1	spleen focus forming virus (SFFV) proviral integration oncogene	3.44919	6.89339e-10
Neurl3	neuralized E3 ubiquitin protein ligase 3	3.44704	1.29789e-05
Rubcnl	RUN and cysteine rich domain containing beclin 1 interacting protein like	3.42369	4.65298e-08
Dusp2	dual specificity phosphatase 2	3.41584	0.00390095
Ctss	cathepsin S	3.41417	3.73927e-30
Lpin3	lipin 3	3.4063	2.09573e-05
Serpinf2	serine (or cysteine) peptidase inhibitor, clade F, member 2	3.40192	0.00172696
H2-Eb1	histocompatibility 2, class II antigen E beta	3.39917	6.99824e-08
Glipr1	GLI pathogenesis-related 1 (glioma)	3.39829	3.11163e-06
Dyrk4	dual-specificity tyrosine-(Y)-phosphorylation regulated kinase 4	3.38308	0.00252089
Casp1	caspase 1	3.37857	2.4143e-10
Mov10	Mov10 RISC complex RNA helicase	3.37338	1.06987e-13
Clec5a	C-type lectin domain family 5, member a	3.35496	1.29019e-09
Gypc	glycophorin C	3.34617	1.12629e-05
Pik3c2g	phosphatidylinositol-4-phosphate 3-kinase catalytic subunit type 2 gamma	3.34254	0.000185869
Rnase6	ribonuclease, RNase A family, 6	3.3403	9.92474e-05
Psd4	pleckstrin and Sec7 domain containing 4	3.33897	5.19978e-11
Nfkb2	nuclear factor of kappa light polypeptide gene enhancer in B cells 2, p49/p100	3.32918	2.74995e-08
Hcls1	hematopoietic cell specific Lyn substrate 1	3.32228	1.96893e-17
Trafd1	TRAF type zinc finger domain containing 1	3.3203	4.31848e-16
Csf1	colony stimulating factor 1 (macrophage)	3.31556	1.57029e-14
Rhoj	ras homolog family member J	3.3035	7.55219e-08
Cgas	cyclic GMP-AMP synthase	3.30294	4.11124e-11
LOC115486509	uncharacterized LOC115486509	3.28524	0.000172424
LOC115488807	zinc finger X-linked protein ZXDB-like	3.2727	5.31533e-06
Nuak2	NUAK family, SNF1-like kinase, 2	3.26979	5.95283e-09
Cyba	cytochrome b-245, alpha polypeptide	3.25844	3.37348e-14
Itprip	inositol 1,4,5-triphosphate receptor interacting protein	3.25595	9.92818e-08
Mvp	major vault protein	3.24717	7.13722e-08
Nhlh1	nescient helix loop helix 1	3.23556	0.0140508
Pnpt1	polyribonucleotide nucleotidyltransferase 1	3.23091	3.58738e-19
Shisa5	shisa family member 5	3.21844	1.31383e-41
Naip6	NLR family, apoptosis inhibitory protein 6	3.20748	1.103e-07
Tnfaip3	tumor necrosis factor, alpha-induced protein 3	3.20646	2.67838e-06
Ifit1bl2	interferon induced protein with tetratricopeptide repeats 1B like 2	3.20217	1.34119e-10
A730020M07Rik	RIKEN cDNA A730020M07 gene	3.20155	0.000938419
Gm36803	predicted gene, 36803, transcript variant X2	3.19854	0.0016562
Ptafr	platelet-activating factor receptor	3.19185	1.91298e-05
Il4ra	interleukin 4 receptor, alpha	3.17798	8.34309e-13
Lsmem1	leucine-rich single-pass membrane protein 1	3.17762	3.11163e-06
Ankrd2	ankyrin repeat domain 2 (stretch responsive muscle)	3.17104	0.000799528
Fcer1g	Fc receptor, IgE, high affinity I, gamma polypeptide	3.16196	7.3073e-16
Cnksr1	connector enhancer of kinase suppressor of Ras 1	3.16048	2.44181e-05
Lpxn	leupaxin	3.1597	1.66173e-09
Procr	protein C receptor, endothelial	3.14819	0.000933879
Zup1	zinc finger containing ubiquitin peptidase 1	3.14062	3.88337e-11
Nek5	NIMA (never in mitosis gene a)-related expressed kinase 5	3.13949	4.4234e-06
Tnfrsf1b	tumor necrosis factor receptor superfamily, member 1b	3.13746	6.14191e-09
Acp5	acid phosphatase 5, tartrate resistant	3.13433	0.00761801
Gm6958	predicted gene 6958	3.13331	0.0235004
Lcp1	lymphocyte cytosolic protein 1	3.12945	1.69589e-14
Wdr49	WD repeat domain 49	3.12501	0.000343857
Fkbp5	FK506 binding protein 5	3.12423	9.03343e-11
LOC115486460	.	3.11582	0.0112453
Arrdc2	arrestin domain containing 2	3.11125	1.743e-08
Flt3l	FMS-like tyrosine kinase 3 ligand	3.10966	1.68393e-11
Npr1	natriuretic peptide receptor 1	3.10886	2.68929e-06
C230035I16Rik	RIKEN cDNA C230035I16 gene	3.10476	0.012652
Gm6087	predicted gene 6087	3.10044	0.00035508
H2-DMb1	histocompatibility 2, class II, locus Mb1	3.09722	6.91475e-07
Angpt1	angiopoietin 1	3.09606	7.29083e-11
Cd44	CD44 antigen	3.09086	1.05873e-07
Txnip	thioredoxin interacting protein	3.08949	9.61932e-08
Lacc1	laccase domain containing 1	3.073	1.42681e-09
LOC115487382	.	3.07124	0.00576594
Cd14	CD14 antigen	3.0701	0.000230819
Gm39061	predicted gene, 39061	3.06549	0.0374815
Tmem82	transmembrane protein 82	3.06165	0.00384954
Gm19412	predicted gene, 19412	3.05949	8.56427e-08
Mill2	MHC I like leukocyte 2	3.04768	1.45584e-07
C1qb	complement component 1, q subcomponent, beta polypeptide	3.04021	1.73749e-28
Casp8	caspase 8	3.03858	1.49919e-12
Rbl1	RB transcriptional corepressor like 1	3.0342	2.93939e-12
Ptpn22	protein tyrosine phosphatase, non-receptor type 22 (lymphoid)	3.02617	1.95186e-06
Mt2	metallothionein 2	3.01369	1.04853e-11
D330025C20Rik	RIKEN cDNA D330025C20 gene	2.99861	0.00278661
Gm10406	predicted gene 10406	2.99245	9.34594e-07
Stra6	stimulated by retinoic acid gene 6	2.99043	1.01743e-06
Kif2c	kinesin family member 2C	2.98714	0.000250143
Pnp	purine-nucleoside phosphorylase	2.97105	8.67504e-11
Lyn	LYN proto-oncogene, Src family tyrosine kinase	2.9631	2.21795e-12
Aida	axin interactor, dorsalization associated	2.95715	2.3038e-13
Smim3	small integral membrane protein 3	2.95495	1.71997e-23
D930020B18Rik	RIKEN cDNA D930020B18 gene	2.95066	0.000163291
Cd53	CD53 antigen	2.93782	4.18549e-08
LOC115487367	MLV-related proviral Env polyprotein-like	2.92596	3.08994e-05
Arhgap30	Rho GTPase activating protein 30	2.92358	3.48181e-09
Tcirg1	T cell, immune regulator 1, ATPase, H+ transporting, lysosomal V0 protein A3	2.91862	9.48401e-13
LOC115490130	uncharacterized LOC115490130	2.91845	2.99592e-06
Gm36077	predicted gene, 36077	2.91523	0.0126194
Insrr	insulin receptor-related receptor	2.91395	2.33917e-05
Parp11	poly (ADP-ribose) polymerase family, member 11	2.91273	4.09498e-16
Crispld2	cysteine-rich secretory protein LCCL domain containing 2	2.91242	8.19625e-05
Runx1	runt related transcription factor 1	2.91042	1.55147e-09
Fermt3	fermitin family member 3	2.9086	1.53004e-10
Catsperg2	cation channel sperm associated auxiliary subunit gamma 2	2.90604	0.0278933
Lrrc25	leucine rich repeat containing 25	2.89924	0.0199575
Sh3bp2	SH3-domain binding protein 2	2.89922	1.94055e-17
A630001G21Rik	RIKEN cDNA A630001G21 gene	2.89737	0.00141484
Gimap6	GTPase, IMAP family member 6	2.89609	1.72502e-10
C1qa	complement component 1, q subcomponent, alpha polypeptide	2.89538	1.03102e-19
Ptgir	prostaglandin I receptor (IP)	2.88792	0.04178
Gpr179	G protein-coupled receptor 179	2.887	0.0186424
Gm11787	predicted gene 11787	2.8851	0.00471352
Tns4	tensin 4	2.8845	0.00323286
Apobr	apolipoprotein B receptor	2.87762	1.1441e-05
LOC115487952	uncharacterized LOC115487952, transcript variant X2	2.87367	0.0322311
Fam169b	family with sequence similarity 169, member B	2.87277	2.67428e-05
Gm17382	predicted gene, 17382	2.86721	0.00357539
Gm35658	predicted gene, 35658, transcript variant X2	2.86042	3.4501e-14
Gm32898	predicted gene, 32898, transcript variant X2	2.84477	0.00253907
Fam111a	family with sequence similarity 111, member A	2.84229	4.48311e-12
Thbs1	thrombospondin 1	2.83761	2.85354e-05
Nfkbia	nuclear factor of kappa light polypeptide gene enhancer in B cells inhibitor, alpha	2.83674	2.03945e-09
Wdr62	WD repeat domain 62	2.83123	0.00207959
Neb	nebulin	2.82426	0.00951077
Lrp2bp	Lrp2 binding protein	2.82079	0.00011016
Gpr182	G protein-coupled receptor 182	2.81743	6.42542e-09
Map3k8	mitogen-activated protein kinase kinase kinase 8	2.81444	4.33781e-11
Clec4a3	C-type lectin domain family 4, member a3	2.81256	0.000255871
Upp1	uridine phosphorylase 1	2.81089	2.82739e-05
Tnfrsf1a	tumor necrosis factor receptor superfamily, member 1a	2.80872	7.67163e-12
Nod2	nucleotide-binding oligomerization domain containing 2	2.80758	7.40296e-06
P2ry6	pyrimidinergic receptor P2Y, G-protein coupled, 6	2.80641	3.28364e-07
Vcam1	vascular cell adhesion molecule 1	2.79981	3.17169e-12
Gm13212	predicted gene 13212	2.79905	2.30127e-05
Arhgap9	Rho GTPase activating protein 9	2.79521	3.16585e-06
Tmprss6	transmembrane serine protease 6	2.79404	0.00329536
Gm31111	predicted gene, 31111	2.79324	0.013694
Gm39701	predicted gene, 39701	2.79186	0.0218069
Arid5a	AT rich interactive domain 5A (MRF1-like)	2.79107	9.29003e-08
Bid	BH3 interacting domain death agonist	2.78892	2.11113e-06
Dock2	dedicator of cyto-kinesis 2	2.78454	2.01893e-12
Ikzf3	IKAROS family zinc finger 3	2.7786	0.000106067
Gm33933	predicted gene, 33933, transcript variant X1	2.77602	0.000759477
Pnpla2	patatin-like phospholipase domain containing 2	2.77379	3.46e-10
Pglyrp1	peptidoglycan recognition protein 1	2.77271	6.07908e-05
2610042L04Rik	RIKEN cDNA 2610042L04 gene	2.77135	3.15252e-05
Robo3	roundabout guidance receptor 3	2.77036	3.19273e-23
Slc7a7	solute carrier family 7 (cationic amino acid transporter, y+ system), member 7	2.76496	1.50375e-08
Sash3	SAM and SH3 domain containing 3	2.76439	7.92609e-11
Ly6d	lymphocyte antigen 6 complex, locus D	2.76184	0.0180641
C1rl	complement component 1, r subcomponent-like	2.7602	9.42548e-05
Epha2	Eph receptor A2	2.75971	9.09038e-07
Cd101	CD101 antigen	2.75712	0.000974376
Sgk1	serum/glucocorticoid regulated kinase 1	2.75524	6.24928e-12
Ccl9	chemokine (C-C motif) ligand 9	2.74867	2.9348e-08
Clca3a1	chloride channel accessory 3A1	2.74844	0.00591924
Ifi30	interferon gamma inducible protein 30	2.74385	5.40835e-06
Gm31251	predicted gene, 31251, transcript variant X4	2.73834	0.00316502
Nampt	nicotinamide phosphoribosyltransferase	2.73197	6.36527e-14
Cd80	CD80 antigen	2.72898	0.0105661
Nat2	N-acetyltransferase 2 (arylamine N-acetyltransferase)	2.72656	3.834e-07
Naip5	NLR family, apoptosis inhibitory protein 5	2.72516	9.88982e-09
Gm5796	predicted gene 5796	2.72145	0.00010779
Nfkbie	nuclear factor of kappa light polypeptide gene enhancer in B cells inhibitor, epsilon	2.71646	0.000613303
Rarres2	retinoic acid receptor responder (tazarotene induced) 2	2.7153	2.70734e-08
Gm27252	predicted gene 27252, transcript variant X3	2.70425	7.85565e-05
Asap3	ArfGAP with SH3 domain, ankyrin repeat and PH domain 3	2.70277	4.23009e-07
Dnah14	dynein, axonemal, heavy chain 14	2.70272	1.22655e-07
Tent5a	terminal nucleotidyltransferase 5A	2.69732	1.89985e-12
Gm46349	.	2.69302	0.0249664
Ly6e	lymphocyte antigen 6 complex, locus E	2.68704	2.66181e-10
Pnp2	purine-nucleoside phosphorylase 2	2.68402	8.04035e-08
Ikbke	inhibitor of kappaB kinase epsilon	2.68398	2.1945e-10
LOC105244487	uncharacterized LOC105244487, transcript variant X1	2.6816	1.79186e-05
Phyhd1	phytanoyl-CoA dioxygenase domain containing 1	2.67774	2.75499e-11
Pvrig	poliovirus receptor related immunoglobulin domain containing, transcript variant X4	2.6715	0.0152483
Fyb	FYN binding protein	2.66706	6.04511e-16
Wdfy4	WD repeat and FYVE domain containing 4	2.66596	3.68206e-07
LOC108167912	uncharacterized LOC108167912, transcript variant X2	2.66288	0.042644
Ms4a7	membrane-spanning 4-domains, subfamily A, member 7	2.65876	0.0480937
Lgals8	lectin, galactose binding, soluble 8	2.64775	5.95843e-13
Gabrr2	gamma-aminobutyric acid (GABA) C receptor, subunit rho 2	2.64489	0.000238647
Adamts9	a disintegrin-like and metallopeptidase (reprolysin type) with thrombospondin type 1 motif, 9	2.64218	4.15563e-05
Fut10	fucosyltransferase 10	2.64215	3.96866e-06
Tmem154	transmembrane protein 154	2.63684	0.0279489
Gdap10	ganglioside-induced differentiation-associated-protein 10	2.63562	0.025563
Prg4	proteoglycan 4 (megakaryocyte stimulating factor, articular superficial zone protein)	2.63295	4.69371e-06
Zc3h12a	zinc finger CCCH type containing 12A	2.63238	4.69061e-05
Rhoh	ras homolog family member H	2.62586	7.71062e-06
Myo1f	myosin IF	2.62212	2.06551e-13
Tlr6	toll-like receptor 6	2.61641	0.00605151
Clec1a	C-type lectin domain family 1, member a	2.61483	5.2172e-05
Msn	moesin	2.61186	5.81109e-09
Pdzph1	PDZ and pleckstrin homology domains 1	2.60669	1.58943e-06
Cnr2	cannabinoid receptor 2 (macrophage)	2.60651	0.0218658
F13a1	coagulation factor XIII, A1 subunit	2.60197	0.0196675
Traf1	TNF receptor-associated factor 1	2.60094	2.20506e-05
Bard1	BRCA1 associated RING domain 1	2.6004	0.00033278
Cc2d2b	coiled-coil and C2 domain containing 2B, transcript variant X1	2.59889	0.00422168
Etnppl	ethanolamine phosphate phospholyase	2.59347	4.16827e-05
Gm16589	predicted gene 16589	2.59038	1.58943e-06
Ikzf1	IKAROS family zinc finger 1	2.58136	7.79949e-14
Hpse	heparanase	2.58056	2.01818e-07
Ror1	receptor tyrosine kinase-like orphan receptor 1	2.57987	6.67943e-08
I830077J02Rik	RIKEN cDNA I830077J02 gene	2.57386	1.59578e-08
Flnc	filamin C, gamma	2.56656	0.00123763
Tnfsf13b	tumor necrosis factor (ligand) superfamily, member 13b	2.5532	0.000324146
Rasip1	Ras interacting protein 1	2.54152	2.20756e-05
Arpc1b	actin related protein 2/3 complex, subunit 1B	2.53951	2.80214e-13
Mafk	v-maf musculoaponeurotic fibrosarcoma oncogene family, protein K (avian)	2.53598	5.26603e-09
Rhoc	ras homolog family member C	2.53494	1.28843e-06
Lat2	linker for activation of T cells family, member 2	2.52808	1.9739e-09
Aif1	allograft inflammatory factor 1	2.52769	1.0504e-07
Arl11	ADP-ribosylation factor-like 11	2.52273	0.00187824
Tpx2	TPX2, microtubule-associated	2.52127	3.67823e-10
Cysltr2	cysteinyl leukotriene receptor 2	2.52098	0.00574675
Ifitm2	interferon induced transmembrane protein 2	2.51882	3.84833e-09
Nos2	nitric oxide synthase 2, inducible	2.51408	0.010485
Ccdc88b	coiled-coil domain containing 88B	2.51091	2.02991e-07
Crnde	colorectal neoplasia differentially expressed (non-protein coding)	2.50671	0.00308401
C1qc	complement component 1, q subcomponent, C chain	2.50473	5.1759e-22
Mfsd7a	major facilitator superfamily domain containing 7A	2.50197	1.14711e-05
Gm19744	predicted gene, 19744	2.49493	8.77889e-05
Hk2	hexokinase 2	2.49477	9.49008e-10
Ankrd31	ankyrin repeat domain 31	2.49327	0.0130021
Scara5	scavenger receptor class A, member 5	2.49141	0.00104564
Muc1	mucin 1, transmembrane	2.49081	7.95626e-05
Kcnn4	potassium intermediate/small conductance calcium-activated channel, subfamily N, member 4	2.48755	0.0112818
Parp4	poly (ADP-ribose) polymerase family, member 4	2.48559	1.08818e-05
Stat3	signal transducer and activator of transcription 3	2.48286	1.47441e-07
S100a11	S100 calcium binding protein A11	2.47905	3.16878e-05
Hvcn1	hydrogen voltage-gated channel 1	2.47639	0.000106987
Adamts1	a disintegrin-like and metallopeptidase (reprolysin type) with thrombospondin type 1 motif, 1	2.46886	0.00548406
Rgs9bp	regulator of G-protein signalling 9 binding protein	2.46807	0.0153243
Grrp1	glycine/arginine rich protein 1	2.4623	1.94534e-07
Plin2	perilipin 2	2.46185	5.0918e-07
Lsp1	lymphocyte specific 1	2.46031	5.77161e-07
1700055D18Rik	RIKEN cDNA 1700055D18 gene	2.45834	0.0176335
Ucp2	uncoupling protein 2 (mitochondrial, proton carrier)	2.45529	5.96065e-05
Frem3	Fras1 related extracellular matrix protein 3	2.45511	1.58943e-06
Gm46659	predicted gene, 46659	2.4548	0.0114412
Pim1	proviral integration site 1	2.45409	1.23519e-06
Atp2c2	ATPase, Ca++ transporting, type 2C, member 2	2.45394	0.0120214
Calcb	calcitonin-related polypeptide, beta	2.45253	0.0108546
Gm12843	predicted gene 12843, transcript variant X1	2.45222	0.0448082
Tlr12	toll-like receptor 12	2.45097	0.00569199
Gm13391	predicted gene 13391, transcript variant X1	2.45031	0.000963797
Nlrp6	NLR family, pyrin domain containing 6	2.45026	1.2868e-05
Idnk	idnK gluconokinase homolog (E. coli)	2.44618	1.99146e-08
Cysltr1	cysteinyl leukotriene receptor 1	2.44414	1.11284e-06
LOC100861615	alpha takusan-like	2.4432	0.00749368
Trbc1	T cell receptor beta, constant region 1	2.4391	6.79011e-05
Gm12691	.	2.43851	0.0199575
Slc2a9	solute carrier family 2 (facilitated glucose transporter), member 9	2.43761	0.00309007
Havcr2	hepatitis A virus cellular receptor 2	2.43484	4.92322e-06
Gm29480	predicted gene 29480, transcript variant X1	2.43182	6.28099e-10
Ogfr	opioid growth factor receptor	2.42511	2.51345e-18
Eppk1	epiplakin 1	2.41848	0.00323603
Spsb1	splA/ryanodine receptor domain and SOCS box containing 1	2.41835	1.39603e-09
Abhd15	abhydrolase domain containing 15	2.41433	0.00882291
Nlrp1b	NLR family, pyrin domain containing 1B	2.4097	0.0347328
Anxa4	annexin A4	2.40555	0.00267767
Paqr5	progestin and adipoQ receptor family member V	2.40346	3.74142e-12
Carmil1	capping protein regulator and myosin 1 linker 1	2.40016	1.88956e-08
Slc4a11	solute carrier family 4, sodium bicarbonate transporter-like, member 11	2.38921	1.54789e-07
Nfkbiz	nuclear factor of kappa light polypeptide gene enhancer in B cells inhibitor, zeta	2.38731	7.26906e-13
1700008O03Rik	RIKEN cDNA 1700008O03 gene	2.38524	0.00366589
Snx20	sorting nexin 20	2.38421	8.12783e-05
Col9a1	collagen, type IX, alpha 1	2.38025	0.0144849
Serpinb9	serine (or cysteine) peptidase inhibitor, clade B, member 9	2.37941	8.67504e-11
Hes7	hes family bHLH transcription factor 7	2.37791	0.0366544
Acer2	alkaline ceramidase 2	2.37528	7.1974e-17
Car13	carbonic anhydrase 13	2.37425	5.69622e-06
Clic1	chloride intracellular channel 1	2.37349	6.49125e-09
Gm3383	predicted gene 3383	2.37254	2.22181e-07
Gm46877	.	2.37145	0.00255312
Trim26	tripartite motif-containing 26	2.36698	3.63026e-14
Hfe	homeostatic iron regulator	2.36562	2.47098e-07
Trac	T cell receptor alpha constant	2.36385	0.000164449
Ascc3	activating signal cointegrator 1 complex subunit 3	2.35814	6.88522e-09
Pstpip1	proline-serine-threonine phosphatase-interacting protein 1	2.35781	0.000828459
Dennd2d	DENN/MADD domain containing 2D	2.35638	0.00840646
Tdrd7	tudor domain containing 7	2.35597	1.53013e-11
Casp7	caspase 7	2.35252	2.28719e-07
LOC115487101	uncharacterized LOC115487101	2.35238	0.0264934
Plce1	phospholipase C, epsilon 1	2.34642	2.5191e-14
Mhrt	myosin heavy chain associated RNA transcript	2.34472	0.00555187
Pld4	phospholipase D family, member 4	2.34102	4.37297e-10
Tlr4	toll-like receptor 4	2.33911	3.36225e-05
Pla2g4c	phospholipase A2, group IVC (cytosolic, calcium-independent)	2.33793	0.0019008
Gm14569	predicted gene 14569	2.33481	0.00509623
Plek	pleckstrin	2.33284	1.17816e-06
Arhgef37	Rho guanine nucleotide exchange factor (GEF) 37	2.33263	1.48708e-10
Was	Wiskott-Aldrich syndrome	2.32897	1.04962e-05
Rnf125	ring finger protein 125	2.32874	0.00140524
Cenpj	centromere protein J	2.32865	1.60303e-08
Alpk1	alpha-kinase 1	2.32785	0.0421213
Bdh2	3-hydroxybutyrate dehydrogenase, type 2	2.32495	2.97847e-07
Gm30504	predicted gene, 30504, transcript variant X3	2.32011	0.0109612
Btk	Bruton agammaglobulinemia tyrosine kinase	2.31958	5.43305e-05
Rtl3	retrotransposon Gag like 3	2.31738	0.00257
Armcx6	armadillo repeat containing, X-linked 6	2.30597	0.000124476
Gm3095	predicted gene 3095, transcript variant X6	2.30454	0.000990831
Il13ra1	interleukin 13 receptor, alpha 1	2.29791	2.77289e-08
Stard5	StAR-related lipid transfer (START) domain containing 5	2.29324	3.3668e-06
Lax1	lymphocyte transmembrane adaptor 1	2.29263	0.00809577
Mustn1	musculoskeletal, embryonic nuclear protein 1	2.2908	5.64131e-06
Gm39741	predicted gene, 39741	2.28931	0.00786118
Gm11549	predicted gene 11549	2.2844	4.08961e-07
Lyz2	lysozyme 2	2.28409	1.99267e-05
Rnf31	ring finger protein 31	2.28247	1.82243e-09
Lif	leukemia inhibitory factor	2.2804	0.0150875
Col4a1	collagen, type IV, alpha 1	2.27525	5.50508e-07
Cflar	CASP8 and FADD-like apoptosis regulator	2.25706	5.41705e-07
Tnfrsf9	tumor necrosis factor receptor superfamily, member 9	2.25422	0.00875582
Tead4	TEA domain family member 4	2.25322	0.0233394
Tor1aip1	torsin A interacting protein 1	2.25181	6.4897e-08
Rnf114	ring finger protein 114	2.24512	5.03407e-11
Hmgb2	high mobility group box 2	2.24165	5.41623e-05
Irf2	interferon regulatory factor 2	2.24029	2.05258e-16
Jak3	Janus kinase 3	2.23834	2.14999e-10
Ly6c1	lymphocyte antigen 6 complex, locus C1	2.23817	8.17258e-13
Nrros	negative regulator of reactive oxygen species	2.23752	1.38898e-11
Alox12b	arachidonate 12-lipoxygenase, 12R type	2.2368	9.83449e-06
Ltbp1	latent transforming growth factor beta binding protein 1	2.23516	0.000778727
Rab32	RAB32, member RAS oncogene family	2.23258	0.000147206
Mocos	molybdenum cofactor sulfurase	2.23184	1.75291e-06
Gm3488	predicted gene, 3488	2.2183	2.77072e-07
Hspb8	heat shock protein 8	2.21771	2.99148e-20
Esyt1	extended synaptotagmin-like protein 1	2.21744	6.36641e-07
Serpinb6b	serine (or cysteine) peptidase inhibitor, clade B, member 6b	2.21725	8.13646e-06
Lyve1	lymphatic vessel endothelial hyaluronan receptor 1	2.2166	0.0101231
Gm17753	predicted gene, 17753	2.21589	0.00187681
Tgif1	TGFB-induced factor homeobox 1	2.20113	0.00194169
Tifab	TRAF-interacting protein with forkhead-associated domain, family member B	2.19984	1.27606e-11
Gm8108	predicted gene 8108, transcript variant X2	2.19504	0.00466488
Cd36	CD36 molecule	2.19215	0.000852184
Gm3317	predicted gene 3317	2.19115	1.23772e-06
Acss3	acyl-CoA synthetase short-chain family member 3	2.18653	0.00022771
Endou	endonuclease, polyU-specific	2.17407	2.73641e-06
Mamstr	MEF2 activating motif and SAP domain containing transcriptional regulator	2.17205	0.00634428
Zeb2os	zinc finger E-box binding homeobox 2, opposite strand	2.16842	3.23667e-05
Tagln2	transgelin 2	2.16786	1.17105e-05
Gm31159	predicted gene, 31159, transcript variant X2	2.16738	0.0436935
Gm3252	predicted gene 3252	2.16636	0.0013665
Htra4	HtrA serine peptidase 4	2.16575	0.00343093
Plscr1	phospholipid scramblase 1	2.1642	0.000661368
Lrrc32	leucine rich repeat containing 32	2.16384	0.00759431
Sept1	septin 1	2.15846	1.50297e-05
Tmem184b	transmembrane protein 184b	2.1581	2.49725e-08
Rin3	Ras and Rab interactor 3	2.15654	1.93022e-05
Gm2974	predicted gene 2974, transcript variant X2	2.14691	0.00578528
Dennd1c	DENN/MADD domain containing 1C	2.14661	1.12335e-08
Rtkn2	rhotekin 2	2.14578	3.98097e-06
Tmem156	transmembrane protein 156	2.14359	0.030234
Tmem173	transmembrane protein 173	2.14111	3.92544e-11
Gm33877	predicted gene, 33877	2.14103	0.0384495
Myh7	myosin, heavy polypeptide 7, cardiac muscle, beta	2.13998	2.96845e-06
Asf1b	anti-silencing function 1B histone chaperone	2.13929	0.0124084
Shmt1	serine hydroxymethyltransferase 1 (soluble)	2.13594	0.00498543
Gm16464	predicted gene 16464	2.13534	0.000496733
Art3	ADP-ribosyltransferase 3	2.13182	2.32546e-06
Cd93	CD93 antigen	2.13106	0.039223
Sbno2	strawberry notch 2	2.12945	5.73521e-06
Gm3194	predicted gene 3194, transcript variant X1	2.12903	0.00402047
Rsph4a	radial spoke head 4 homolog A (Chlamydomonas)	2.12606	0.00133591
Ifi27	interferon, alpha-inducible protein 27	2.11864	3.46541e-07
Dock8	dedicator of cytokinesis 8	2.1156	9.21369e-09
Nostrin	nitric oxide synthase trafficker	2.1152	1.12173e-05
Unc93b1	unc-93 homolog B1, TLR signaling regulator	2.11461	6.44458e-18
Sap30	sin3 associated polypeptide	2.11403	5.83238e-08
Osgin1	oxidative stress induced growth inhibitor 1	2.11343	0.0152209
Etv6	ets variant 6	2.11273	0.000135498
Alox5ap	arachidonate 5-lipoxygenase activating protein	2.11219	0.000274889
Gm3173	predicted gene 3173, transcript variant X7	2.10943	5.80935e-06
Cd84	CD84 antigen	2.10839	0.00072047
2610028E06Rik	RIKEN cDNA 2610028E06 gene	2.10414	0.0164408
Gch1	GTP cyclohydrolase 1	2.1035	5.8597e-08
Rab29	RAB29, member RAS oncogene family	2.10186	8.33525e-07
2700069I18Rik	RIKEN cDNA 2700069I18 gene	2.10102	0.02935
Tcim	transcriptional and immune response regulator	2.09787	0.00111474
Robo4	roundabout guidance receptor 4	2.09759	0.000157647
Naip1	NLR family, apoptosis inhibitory protein 1	2.09588	0.0479412
Mt1	metallothionein 1	2.09058	4.02392e-05
Aff1	AF4/FMR2 family, member 1	2.09039	1.40812e-10
Myh4	myosin, heavy polypeptide 4, skeletal muscle	2.08711	0.00129255
Timeless	timeless circadian clock 1	2.08589	1.30527e-10
Sfxn2	sideroflexin 2	2.0843	8.21863e-07
Scml4	Scm polycomb group protein like 4	2.07777	0.0012275
Trib3	tribbles pseudokinase 3	2.07618	0.0250587
Gm3373	predicted gene 3373, transcript variant X5	2.07233	0.00339598
Gm34996	predicted gene, 34996	2.06794	0.0028717
Adap2	ArfGAP with dual PH domains 2	2.06665	0.00043271
Pmaip1	phorbol-12-myristate-13-acetate-induced protein 1	2.0647	0.00134082
Sh2d6	SH2 domain containing 6, transcript variant X11	2.0629	0.0160607
Igfbp7	insulin-like growth factor binding protein 7	2.06143	1.92994e-05
Igsf10	immunoglobulin superfamily, member 10	2.0589	0.000132408
Flt4	FMS-like tyrosine kinase 4	2.05774	0.000636693
Emilin2	elastin microfibril interfacer 2	2.05774	1.46557e-05
Atp10a	ATPase, class V, type 10A	2.05745	1.57921e-09
Gm3164	predicted gene 3164	2.05704	0.00379593
Sdcbp2	syndecan binding protein (syntenin) 2	2.05419	0.0450058
Spint1	serine protease inhibitor, Kunitz type 1	2.05253	0.0270407
Pnpla7	patatin-like phospholipase domain containing 7	2.05179	3.10836e-09
Dram1	DNA-damage regulated autophagy modulator 1	2.05054	0.000749989
Sgk3	serum/glucocorticoid regulated kinase 3	2.04962	3.20409e-09
Npl	N-acetylneuraminate pyruvate lyase	2.04873	0.00177188
Il1r1	interleukin 1 receptor, type I	2.04817	2.71985e-17
Siglecf	sialic acid binding Ig-like lectin F	2.04767	0.0144566
E2f8	E2F transcription factor 8	2.04389	0.0148911
Nt5c3	5'-nucleotidase, cytosolic III	2.04372	4.01097e-08
Cebpb	CCAAT/enhancer binding protein (C/EBP), beta	2.04309	9.0458e-05
Il12rb2	interleukin 12 receptor, beta 2	2.04142	0.0350497
Zfp85os	zinc finger protein 85, opposite strand	2.03897	0.00307535
Gm26891	predicted gene, 26891	2.03714	0.0387349
Tgif2	TGFB-induced factor homeobox 2	2.03555	0.00423265
Ctsz	cathepsin Z	2.03307	1.04218e-10
Dcp2	decapping mRNA 2	2.02877	0.000189913
Lmo2	LIM domain only 2	2.02716	7.05425e-06
Slc1a5	solute carrier family 1 (neutral amino acid transporter), member 5	2.02525	4.63669e-05
Elf1	E74-like factor 1	2.02476	9.83449e-06
Sdc4	syndecan 4	2.02387	7.03827e-06
Gm30093	predicted gene, 30093, transcript variant X1	2.02147	0.0120261
Kif15	kinesin family member 15	2.02071	0.0068524
Pdk4	pyruvate dehydrogenase kinase, isoenzyme 4	2.01963	2.76811e-07
Zbtb16	zinc finger and BTB domain containing 16	2.01833	1.79358e-08
C330016L05Rik	RIKEN cDNA C330016L05 gene	2.00434	0.0210725
LOC102638110	.	2.00331	0.00676161
Tor1aip2	torsin A interacting protein 2	2.0027	5.06645e-10
LOC115489944	uncharacterized LOC115489944	-2.00018	0.0403583
Dok5	docking protein 5	-2.00419	5.9256e-07
Sox21	SRY (sex determining region Y)-box 21	-2.00646	9.99751e-08
Gask1b	golgi associated kinase 1B	-2.00689	0.00136516
Sapcd2	suppressor APC domain containing 2	-2.00811	0.00716044
Alpl	alkaline phosphatase, liver/bone/kidney	-2.02021	1.25987e-06
Kctd14	potassium channel tetramerisation domain containing 14	-2.0251	0.00065876
A930037H05Rik	RIKEN cDNA A930037H05 gene	-2.0278	0.0293602
Mob3b	MOB kinase activator 3B	-2.02825	2.50566e-06
Slc22a6	solute carrier family 22 (organic anion transporter), member 6	-2.03072	7.22796e-05
Cmtm8	CKLF-like MARVEL transmembrane domain containing 8	-2.0525	0.00181839
LOC115488942	translation initiation factor IF-2-like	-2.05378	0.0045962
Egr1	early growth response 1	-2.07462	4.95637e-05
Gm32249	predicted gene, 32249, transcript variant X2	-2.07712	0.0264313
Rlbp1	retinaldehyde binding protein 1	-2.07813	3.97005e-06
Nr4a3	nuclear receptor subfamily 4, group A, member 3	-2.0797	1.30527e-10
Otop2	otopetrin 2	-2.09584	0.00644762
Nxf7	nuclear RNA export factor 7	-2.10439	0.0002406
Gm36855	predicted gene, 36855, transcript variant X9	-2.10727	0.0166416
Adra2b	adrenergic receptor, alpha 2b	-2.10873	0.00124625
Tmem200b	transmembrane protein 200B	-2.11639	8.04456e-05
4933417D19Rik	RIKEN cDNA 4933417D19 gene	-2.12761	0.0089149
Colq	collagen-like tail subunit (single strand of homotrimer) of asymmetric acetylcholinesterase	-2.12806	0.00239798
Prr32	proline rich 32	-2.13873	0.00725135
Padi2	peptidyl arginine deiminase, type II	-2.14298	7.35894e-06
Ugt8a	UDP galactosyltransferase 8A	-2.146	0.000256271
Klf10	Kruppel-like factor 10	-2.16252	2.76791e-23
Gm13031	predicted gene 13031	-2.17416	0.0354257
Rasgrp4	RAS guanyl releasing protein 4	-2.17437	4.58235e-05
Nr4a1	nuclear receptor subfamily 4, group A, member 1	-2.19738	0.0301981
P2ry12	purinergic receptor P2Y, G-protein coupled 12	-2.19907	9.0041e-08
Gm10451	predicted gene 10451	-2.19953	0.0367652
Gm5820	predicted gene 5820	-2.20408	0.027557
Edn3	endothelin 3	-2.21249	6.16756e-05
Pllp	plasma membrane proteolipid	-2.22601	3.45142e-06
Slc40a1	solute carrier family 40 (iron-regulated transporter), member 1	-2.23268	4.96794e-07
Egr4	early growth response 4	-2.24037	0.000701714
Fsbp	fibrinogen silencer binding protein	-2.26233	0.000588216
Slc45a3	solute carrier family 45, member 3	-2.27042	0.000101498
AW047730	expressed sequence AW047730	-2.27697	3.30834e-08
B230206H07Rik	RIKEN cDNA B230206H07 gene	-2.28005	0.000875976
Myct1	myc target 1	-2.28417	0.0401783
Gm9917	predicted gene 9917, transcript variant X2	-2.28651	1.38976e-05
LOC115486910	uncharacterized LOC115486910	-2.29527	0.0494595
Gm34466	predicted gene, 34466, transcript variant X1	-2.29857	0.0193815
Slc22a8	solute carrier family 22 (organic anion transporter), member 8	-2.31479	4.57657e-06
Rpe65	retinal pigment epithelium 65	-2.32013	0.0140624
Ednrb	endothelin receptor type B	-2.32833	7.79403e-12
Gm32756	predicted gene, 32756, transcript variant X1	-2.33185	0.0235172
Fabp7	fatty acid binding protein 7, brain	-2.33852	0.000171874
Sp7	Sp7 transcription factor 7	-2.34155	0.00177065
Aif1l	allograft inflammatory factor 1-like	-2.34718	6.56498e-09
C030018K13Rik	RIKEN cDNA C030018K13 gene	-2.37016	0.000208424
Apln	apelin	-2.3807	6.25903e-06
Ninj2	ninjurin 2	-2.38682	0.0363369
Tmem40	transmembrane protein 40	-2.40272	0.00698926
Btbd17	BTB (POZ) domain containing 17	-2.44345	1.13096e-07
Itm2a	integral membrane protein 2A	-2.47052	6.68566e-08
Slc38a5	solute carrier family 38, member 5	-2.4708	0.000422233
Gm30075	predicted gene, 30075, transcript variant X3	-2.47487	0.000189343
Fzd10	frizzled class receptor 10	-2.55404	1.14022e-05
Gjc2	gap junction protein, gamma 2	-2.56653	3.91732e-05
Pltp	phospholipid transfer protein	-2.60128	6.14775e-12
Gm39387	predicted gene, 39387, transcript variant X1	-2.60648	0.0370571
Abcc6	ATP-binding cassette, sub-family C (CFTR/MRP), member 6	-2.63752	1.57809e-06
Gm6916	predicted pseudogene 6916	-2.66808	0.0243573
5033404E19Rik	RIKEN cDNA 5033404E19 gene	-2.70527	0.0258787
Hba-a2	hemoglobin alpha, adult chain 2	-2.72006	0.0120948
LOC115487346	uncharacterized LOC115487346	-2.74337	0.0285807
Hes5	hes family bHLH transcription factor 5	-2.87537	1.41946e-07
Gm10336	predicted gene 10336	-2.97716	0.0420513
Gpr34	G protein-coupled receptor 34	-3.0605	2.02589e-05
Gm31003	predicted gene, 31003, transcript variant X3	-3.12347	0.000309421
Serpinb1a	serine (or cysteine) peptidase inhibitor, clade B, member 1a	-3.52473	0.000759477
Fam180a	family with sequence similarity 180, member A	-3.57016	0.000122649
Ccr6	chemokine (C-C motif) receptor 6	-3.72165	0.00132338
LOC115490149	uncharacterized LOC115490149, transcript variant X1	-3.84715	1.95193e-08
D030055H07Rik	RIKEN cDNA D030055H07 gene, transcript variant X5	-3.9927	6.26732e-10
Cacng6	calcium channel, voltage-dependent, gamma subunit 6	-5.35856	0.0135502
Gm9936	predicted gene 9936	-6.53282	0.00760203
Gm9625	predicted gene 9625	-7.71883	0.0026479
Prl	prolactin	-20.9493	0.000864319
Gh	growth hormone	-21.0594	0.00189489

## Sheet: intersection (203)
DEG	Description	log2fc in liver	p-value (FDR) in liver	log2fc in brain	p-value (FDR) in brain
5430427O19Rik	RIKEN cDNA 5430427O19 gene	3.74449	8.6514e-06	5.63978	4.62286e-10
Abcc6	ATP-binding cassette, sub-family C (CFTR/MRP), member 6	-2.09815	0.00414134	-2.63752	1.57809e-06
Abhd15	abhydrolase domain containing 15	2.19048	0.000791912	2.41433	0.00882291
Ada	adenosine deaminase	2.67443	0.000326948	3.79124	7.47835e-07
Adra2b	adrenergic receptor, alpha 2b	-2.38819	0.00676868	-2.10873	0.00124625
Aif1	allograft inflammatory factor 1	2.12572	0.00134307	2.52769	1.0504e-07
Alox5ap	arachidonate 5-lipoxygenase activating protein	3.57288	1.31406e-08	2.11219	0.000274889
Alpl	alkaline phosphatase, liver/bone/kidney	2.6661	1.79028e-05	-2.02021	1.25987e-06
Angpt1	angiopoietin 1	-2.06814	0.0314536	3.09606	7.29083e-11
Angptl4	angiopoietin-like 4	2.99941	0.000387748	4.71415	3.87957e-22
Apobr	apolipoprotein B receptor	2.17058	0.00110865	2.87762	1.1441e-05
Apol7a	apolipoprotein L 7a	-2.10047	0.0455958	8.62392	8.69188e-07
Arid5a	AT rich interactive domain 5A (MRF1-like)	3.10622	0.000160678	2.79107	9.29003e-08
Arl11	ADP-ribosylation factor-like 11	2.26556	0.0300789	2.52273	0.00187824
Atf3	activating transcription factor 3	4.70151	1.95956e-05	6.51729	4.6157e-15
Bcl2a1b	B cell leukemia/lymphoma 2 related protein A1b	3.66934	2.08623e-06	8.85664	2.50232e-13
Bcl3	B cell leukemia/lymphoma 3	2.60546	0.00548735	9.12998	4.73509e-14
Bdh2	3-hydroxybutyrate dehydrogenase, type 2	-3.23581	1.99364e-07	2.32495	2.97847e-07
C1qa	complement component 1, q subcomponent, alpha polypeptide	3.71508	2.46827e-11	2.89538	1.03102e-19
C1qb	complement component 1, q subcomponent, beta polypeptide	4.22276	3.87718e-13	3.04021	1.73749e-28
C1qc	complement component 1, q subcomponent, C chain	3.50616	4.42617e-10	2.50473	5.1759e-22
C3	complement component 3	2.18699	3.62974e-08	25.6185	1.09828e-23
C3ar1	complement component 3a receptor 1	2.56198	2.06452e-05	5.52138	4.56015e-15
C5ar1	complement component 5a receptor 1	3.60268	7.13281e-07	10.1082	1.49902e-12
Carmil1	capping protein regulator and myosin 1 linker 1	-2.2526	0.0223289	2.40016	1.88956e-08
Casp4	caspase 4, apoptosis-related cysteine peptidase	2.10045	0.00280492	35.8112	1.72554e-31
Ccr5	chemokine (C-C motif) receptor 5	2.71803	0.000251001	3.63391	3.66756e-07
Cd14	CD14 antigen	7.78143	1.61945e-07	3.0701	0.000230819
Cd300lf	CD300 molecule like family member F	5.01172	1.63603e-06	25.93	9.61932e-08
Cd44	CD44 antigen	3.42547	1.54796e-07	3.09086	1.05873e-07
Cd52	CD52 antigen	2.28724	1.06101e-05	14.6069	3.13944e-38
Cd53	CD53 antigen	2.79889	5.82835e-08	2.93782	4.18549e-08
Cd72	CD72 antigen	3.30444	0.000572379	13.4359	2.61113e-29
Cd80	CD80 antigen	2.35283	0.0011857	2.72898	0.0105661
Cd84	CD84 antigen	2.20568	7.01722e-08	2.10839	0.00072047
Cd86	CD86 antigen	2.28678	0.000358291	4.79278	1.25048e-18
Cdkn1a	cyclin-dependent kinase inhibitor 1A (P21)	23.5068	3.6756e-17	4.23525	8.35411e-13
Cebpb	CCAAT/enhancer binding protein (C/EBP), beta	3.34003	8.00824e-05	2.04309	9.0458e-05
Cebpd	CCAAT/enhancer binding protein (C/EBP), delta	5.24925	3.62892e-07	5.20517	9.25169e-21
Clca3a1	chloride channel accessory 3A1	2.30337	0.0052085	2.74844	0.00591924
Clec4a3	C-type lectin domain family 4, member a3	3.50178	3.29477e-09	2.81256	0.000255871
Clec7a	C-type lectin domain family 7, member a	4.06282	4.1772e-06	12.5487	3.91108e-11
Cmklr1	chemokine-like receptor 1	3.54556	7.55938e-09	4.29159	6.12291e-25
Cp	ceruloplasmin	2.0408	0.000579218	3.76809	2.33371e-18
Csf2rb	colony stimulating factor 2 receptor, beta, low-affinity (granulocyte-macrophage)	3.5731	2.99781e-05	7.02799	9.04992e-14
Csf2rb2	colony stimulating factor 2 receptor, beta 2, low-affinity (granulocyte-macrophage)	3.35321	1.72159e-05	4.37198	1.17108e-07
Ctla2a	cytotoxic T lymphocyte-associated protein 2 alpha	2.76549	7.6595e-05	6.20394	1.71223e-05
Ctla2b	cytotoxic T lymphocyte-associated protein 2 beta	3.93096	8.81611e-06	5.72883	1.18242e-06
Ctss	cathepsin S	4.24682	4.54049e-11	3.41417	3.73927e-30
Cyba	cytochrome b-245, alpha polypeptide	2.91602	6.34873e-11	3.25844	3.37348e-14
Cybb	cytochrome b-245, beta polypeptide	3.25723	6.18155e-09	27.7634	1.08967e-25
D17H6S56E-5	DNA segment, Chr 17, human D6S56E 5	2.36069	0.0194931	11.7704	1.80823e-35
Depp1	DEPP1 autophagy regulator	-2.75044	1.99182e-06	4.65396	1.33927e-06
Dram1	DNA-damage regulated autophagy modulator 1	2.99026	2.31539e-06	2.05054	0.000749989
Dusp2	dual specificity phosphatase 2	2.65465	0.00544005	3.41584	0.00390095
Emilin2	elastin microfibril interfacer 2	3.22351	2.38176e-09	2.05774	1.46557e-05
Epsti1	epithelial stromal interaction 1 (breast)	2.53629	5.36724e-05	16.9452	5.23414e-52
Etnppl	ethanolamine phosphate phospholyase	-3.24262	0.00351982	2.59347	4.16827e-05
F13a1	coagulation factor XIII, A1 subunit	4.83134	0.00330576	2.60197	0.0196675
Fabp7	fatty acid binding protein 7, brain	2.76522	0.000130911	-2.33852	0.000171874
Fas	fatty acid synthase	-3.99442	2.23517e-09	3.83734	8.88292e-20
Fcer1g	Fc receptor, IgE, high affinity I, gamma polypeptide	2.03658	0.00162179	3.16196	7.3073e-16
Fcgr1	Fc receptor, IgG, high affinity I	5.07529	2.40243e-07	10.5312	1.06072e-76
Fcgr2b	Fc receptor, IgG, low affinity IIb	-2.18659	0.00235838	4.45739	1.31935e-24
Fermt3	fermitin family member 3	2.88798	2.07821e-07	2.9086	1.53004e-10
Fgl2	fibrinogen-like protein 2	2.46476	0.00160763	11.6053	3.29603e-38
Fkbp5	FK506 binding protein 5	8.8434	1.54305e-23	3.12423	9.03343e-11
Fsbp	fibrinogen silencer binding protein	-3.34411	5.99403e-06	-2.26233	0.000588216
Fyb	FYN binding protein	2.0541	0.00530601	2.66706	6.04511e-16
Gbp11	guanylate binding protein 11	-3.28578	0.00430059	11.3292	8.46032e-08
Glipr1	GLI pathogenesis-related 1 (glioma)	2.57449	0.000358291	3.39829	3.11163e-06
Gm12250	predicted gene 12250	4.1372	0.0168361	171.865	2.21071e-46
Gm13212	predicted gene 13212	2.97716	6.12459e-05	2.79905	2.30127e-05
Gm27252	predicted gene 27252, transcript variant X3	3.92375	0.000773087	2.70425	7.85565e-05
Gm39701	predicted gene, 32701, transcript variant X1	-3.86466	1.98262e-07	2.79186	0.0218069
Gm4070	predicted gene 4070	2.04774	0.0449186	9.03075	6.93685e-30
Gm46894	predicted gene, 46894, transcript variant X4	6.14976	0.00277527	7.14998	4.54936e-11
Gm5431	predicted gene 5431	2.69504	4.05601e-05	29.6475	5.38648e-27
Gm8979	predicted gene 8979	2.49156	0.0347178	7.1428	2.14164e-16
Gm9625	predicted gene 9625	-9.71592	0.00235838	-7.71883	0.0026479
Grn	granulin	3.01483	2.73063e-12	3.50785	1.72946e-13
Gvin1	GTPase, very large interferon inducible 1	2.09101	0.0456102	8.7916	2.51688e-27
H2-Q7	histocompatibility 2, Q region locus 7	2.27552	0.000501996	41.9819	5.38852e-26
Havcr2	hepatitis A virus cellular receptor 2	2.46668	0.0159518	2.43484	4.92322e-06
Hck	hemopoietic cell kinase	2.89577	1.46643e-06	10.1261	1.02565e-35
Hcls1	hematopoietic cell specific Lyn substrate 1	2.14493	0.000139274	3.32228	1.96893e-17
Hk2	hexokinase 2	2.58043	3.69888e-07	2.49477	9.49008e-10
Hmox1	heme oxygenase 1	3.32377	3.51392e-13	3.66017	2.74007e-08
Hp	haptoglobin	8.30428	1.1771e-14	9.91754	5.20806e-08
Hpx	hemopexin	4.24803	5.40219e-10	3.46466	3.22788e-06
Hspb8	heat shock protein 8	2.33408	2.36921e-07	2.21771	2.99148e-20
Icam1	intercellular adhesion molecule 1	2.71471	2.08449e-06	13.0591	1.77456e-31
Ifi27	interferon, alpha-inducible protein 27	2.52063	4.01812e-06	2.11864	3.46541e-07
Ifi30	interferon gamma inducible protein 30	2.19933	3.23371e-06	2.74385	5.40835e-06
Ifi44	interferon-induced protein 44	4.00071	0.0166841	172.916	2.90744e-87
Ifit1	interferon-induced protein with tetratricopeptide repeats 1	3.13283	0.0408019	163.637	4.75833e-189
Ifit1bl1	interferon induced protein with tetratricpeptide repeats 1B like 1	6.52368	5.83148e-08	3.7731	8.35411e-13
Ifit2	interferon-induced protein with tetratricopeptide repeats 2	3.21487	0.00348696	42.9619	3.87386e-35
Ifit3	interferon-induced protein with tetratricopeptide repeats 3	2.25749	0.0432368	94.6	6.23083e-189
Ifit3b	interferon-induced protein with tetratricopeptide repeats 3B	2.43911	0.0418063	59.3733	8.9536e-127
Igsf10	immunoglobulin superfamily, member 10	-2.4376	0.00252432	2.0589	0.000132408
Igsf6	immunoglobulin superfamily, member 6	2.72276	1.626e-08	6.89881	3.0885e-11
Il12rb1	interleukin 12 receptor, beta 1	3.7343	1.21184e-07	10.7451	6.30718e-08
Il18bp	interleukin 18 binding protein	3.52004	3.39935e-09	5.90329	6.9778e-18
Il1r1	interleukin 1 receptor, type I	6.3139	3.20476e-08	2.04817	2.71985e-17
Il2rb	interleukin 2 receptor, beta chain	2.07362	0.00549284	14.2474	1.05332e-17
Irf7	interferon regulatory factor 7	5.16732	3.07462e-11	156.44	2.5303e-144
Itgb2	integrin beta 2	2.56721	1.13128e-05	4.27771	4.41944e-19
Itprip	inositol 1,4,5-triphosphate receptor interacting protein	3.45317	4.91029e-06	3.25595	9.92818e-08
Jaml	junction adhesion molecule like	2.42708	0.00267	14.7917	7.95001e-14
Lcp2	lymphocyte cytosolic protein 2	2.47743	0.000150401	4.42449	3.31141e-25
Lgals3	lectin, galactose binding, soluble 3	3.27082	1.13467e-14	7.02562	1.04913e-17
Lgals3bp	lectin, galactoside-binding, soluble, 3 binding protein	2.52332	3.80341e-08	23.9578	5.63736e-88
LOC115487367	MLV-related proviral Env polyprotein-like	8.89284	3.75971e-10	2.92596	3.08994e-05
Lpxn	leupaxin	2.05252	7.6742e-06	3.1597	1.66173e-09
Lrg1	leucine-rich alpha-2-glycoprotein 1	13.0555	2.13731e-27	10.6111	4.33951e-22
Lrp2bp	Lrp2 binding protein	-3.134	0.000251341	2.82079	0.00011016
Lrrc25	leucine rich repeat containing 25	4.06054	1.16067e-05	2.89924	0.0199575
Ly6a	lymphocyte antigen 6 complex, locus A	5.44369	1.50988e-09	5.46416	1.54953e-31
Ly6c2	lymphocyte antigen 6 complex, locus C2	6.94774	1.2376e-06	37.0727	9.85661e-29
Ly6d	lymphocyte antigen 6 complex, locus D	17.6704	3.86764e-08	2.76184	0.0180641
Ly6e	lymphocyte antigen 6 complex, locus E	2.21559	0.00149719	2.68704	2.66181e-10
Lyve1	lymphatic vessel endothelial hyaluronan receptor 1	2.92685	0.00301669	2.2166	0.0101231
Map3k6	mitogen-activated protein kinase kinase kinase 6	5.36639	1.01142e-07	6.33897	4.79941e-18
Mfsd7a	major facilitator superfamily domain containing 7A	-2.04972	0.00107396	2.50197	1.14711e-05
Mpeg1	macrophage expressed gene 1	2.51486	0.000813376	5.47174	4.47074e-23
Ms4a6b	membrane-spanning 4-domains, subfamily A, member 6B	5.13901	3.27995e-09	26.7797	1.0676e-44
Ms4a6d	membrane-spanning 4-domains, subfamily A, member 6D	6.53813	2.40622e-24	34.2597	2.1784e-45
Mt1	metallothionein 1	13.0642	1.45151e-05	2.09058	4.02392e-05
Mt2	metallothionein 2	22.0771	6.93153e-05	3.01369	1.04853e-11
Mustn1	musculoskeletal, embryonic nuclear protein 1	2.11801	0.0019949	2.2908	5.64131e-06
Mx1	MX dynamin-like GTPase 1	2.69778	0.0136683	453.307	1.17946e-59
Myct1	myc target 1	-2.81744	0.000597394	-2.28417	0.0401783
Myd88	myeloid differentiation primary response gene 88	2.32301	6.7278e-07	5.58988	1.82011e-21
Naip1	NLR family, apoptosis inhibitory protein 1	2.51079	0.000253366	2.09588	0.0479412
Ncf1	neutrophil cytosolic factor 1	2.86328	2.07489e-09	3.46461	4.96076e-24
Ncf4	neutrophil cytosolic factor 4	2.12872	5.20066e-06	4.40597	1.07899e-10
Nlrp3	NLR family, pyrin domain containing 3	2.02685	0.0191479	3.8653	7.18096e-10
Npr1	natriuretic peptide receptor 1	-2.08977	0.00846752	3.10886	2.68929e-06
Oas1a	2'-5' oligoadenylate synthetase 1A	4.297	8.66171e-07	81.515	7.82117e-106
Oas2	2'-5' oligoadenylate synthetase 2	2.39774	0.0131708	72.244	8.72888e-98
Oasl1	2'-5' oligoadenylate synthetase-like 1	2.77878	0.00131523	176.535	5.41414e-46
Oasl2	2'-5' oligoadenylate synthetase-like 2	3.25619	0.000294916	123.407	4.37135e-241
P2ry12	purinergic receptor P2Y, G-protein coupled 12	2.10258	0.00291158	-2.19907	9.0041e-08
Pdk4	pyruvate dehydrogenase kinase, isoenzyme 4	4.16866	0.000665569	2.01963	2.76811e-07
Phf11b	PHD finger protein 11B	2.98435	0.000197916	78.9774	1.34143e-65
Phf11d	PHD finger protein 11D	2.29907	0.0037715	167.027	1.36839e-69
Pirb	paired Ig-like receptor B	3.69448	9.75803e-15	13.1012	3.21341e-15
Plaur	plasminogen activator, urokinase receptor	2.92403	0.00966313	8.33511	7.22838e-07
Pld4	phospholipase D family, member 4	2.55864	0.000257813	2.34102	4.37297e-10
Plek	pleckstrin	2.80132	1.28455e-07	2.33284	1.17816e-06
Plin2	perilipin 2	4.30363	6.18529e-06	2.46185	5.0918e-07
Plin4	perilipin 4	8.2933	1.15445e-15	30.3568	5.25546e-25
Pllp	plasma membrane proteolipid	2.50943	2.30638e-05	-2.22601	3.45142e-06
Pmaip1	phorbol-12-myristate-13-acetate-induced protein 1	2.13195	0.00342695	2.0647	0.00134082
Pnp2	purine-nucleoside phosphorylase 2	2.09807	0.00021173	2.68402	8.04035e-08
Pnpla2	patatin-like phospholipase domain containing 2	2.74386	0.000216256	2.77379	3.46e-10
Procr	protein C receptor, endothelial	2.08814	0.028568	3.14819	0.000933879
Ptpn22	protein tyrosine phosphatase, non-receptor type 22 (lymphoid)	2.2381	0.00116118	3.02617	1.95186e-06
Rac2	Rac family small GTPase 2	2.19843	2.33903e-05	3.88052	4.46042e-21
Rarres2	retinoic acid receptor responder (tazarotene induced) 2	-2.08449	0.000183576	2.7153	2.70734e-08
Rhbdf2	rhomboid 5 homolog 2	2.13608	2.54488e-05	4.1981	4.86567e-08
Rnf125	ring finger protein 125	-2.16054	0.000667769	2.32874	0.00140524
Rsad2	radical S-adenosyl methionine domain containing 2	2.19273	0.0329988	101.634	1.6633e-55
Serpina3g	serine (or cysteine) peptidase inhibitor, clade A, member 3G	3.39587	1.86839e-06	8.58887	1.42588e-15
Serpina3n	serine (or cysteine) peptidase inhibitor, clade A, member 3N	5.8619	1.85055e-09	5.70092	7.31903e-06
Serpinb1a	serine (or cysteine) peptidase inhibitor, clade B, member 1a	-4.92087	0.000182325	-3.52473	0.000759477
Serping1	serine (or cysteine) peptidase inhibitor, clade G, member 1	2.09737	3.69888e-07	11.4665	3.57116e-16
Shisa5	shisa family member 5	2.08724	0.000260543	3.21844	1.31383e-41
Siglec1	sialic acid binding Ig-like lectin 1, sialoadhesin	4.5432	1.06792e-07	44.999	1.24045e-27
Slamf9	SLAM family member 9	3.16831	9.25993e-06	4.72819	1.17489e-08
Slc11a1	solute carrier family 11 (proton-coupled divalent metal ion transporters), member 1	2.83218	3.41808e-11	4.14559	1.63935e-17
Slc15a3	solute carrier family 15, member 3	3.572	6.40078e-07	13.2195	3.43101e-16
Slfn2	schlafen 2	4.26105	1.20042e-15	30.2292	6.84434e-63
Slfn8	schlafen 8	2.73101	0.0104654	29.683	1.56841e-57
Snx20	sorting nexin 20	2.94347	0.000371581	2.38421	8.12783e-05
Socs3	suppressor of cytokine signaling 3	7.01231	5.62395e-10	6.87932	4.53165e-17
Spi1	spleen focus forming virus (SFFV) proviral integration oncogene	2.82254	7.48432e-11	3.44919	6.89339e-10
Stat3	signal transducer and activator of transcription 3	2.13474	1.99287e-06	2.48286	1.47441e-07
Steap4	STEAP family member 4	4.46935	5.63391e-06	7.52504	3.42016e-08
Tgtp1	T cell specific GTPase 1	5.4595	0.00169488	44.7132	6.00903e-88
Tgtp2	T cell specific GTPase 2	4.47042	0.000267586	49.9004	8.40223e-52
Themis2	thymocyte selection associated family member 2	2.76776	3.1239e-05	10.1861	3.57988e-20
Tifa	TRAF-interacting protein with forkhead-associated domain	2.07467	0.0443974	3.96849	4.38803e-06
Tlr13	toll-like receptor 13	8.58599	6.20367e-24	4.94702	3.01737e-09
Tlr2	toll-like receptor 2	3.02248	5.09757e-21	21.0327	1.15163e-20
Tlr7	toll-like receptor 7	4.32616	4.15794e-13	5.32205	4.35368e-22
Tmem156	transmembrane protein 156	3.23348	0.000117072	2.14359	0.030234
Tmem82	transmembrane protein 82	2.16907	3.61343e-06	3.06165	0.00384954
Tnfaip3	tumor necrosis factor, alpha-induced protein 3	2.62741	7.88685e-06	3.20646	2.67838e-06
Tor3a	torsin family 3, member A	4.08802	2.12625e-08	19.2581	1.97098e-56
Trex1	three prime repair exonuclease 1	2.55276	0.0074136	7.2162	3.31922e-09
Trim30a	tripartite motif-containing 30A	2.23488	0.0220035	46.1974	4.52257e-52
Tubb6	tubulin, beta 6 class V	2.30674	0.00620972	7.02179	1.80935e-13
Txnip	thioredoxin interacting protein	2.25061	0.0106252	3.08949	9.61932e-08
Ucp2	uncoupling protein 2 (mitochondrial, proton carrier)	2.7482	4.65193e-11	2.45529	5.96065e-05
Usp18	ubiquitin specific peptidase 18	2.98112	3.4507e-06	163.539	9.90988e-166
Vav1	vav 1 oncogene	2.90615	1.36446e-10	3.46258	1.01296e-12
Vcam1	vascular cell adhesion molecule 1	8.53414	5.38165e-18	2.79981	3.17169e-12
Wdfy4	WD repeat and FYVE domain containing 4	2.09318	0.00376308	2.66596	3.68206e-07
Zbtb16	zinc finger and BTB domain containing 16	2.82155	0.000226358	2.01833	1.79358e-08
Zfp750	zinc finger protein 750	2.01963	0.00250924	5.77972	4.25527e-08
Zmynd15	zinc finger, MYND-type containing 15	-2.56859	0.0015641	4.86735	3.58097e-07
