# Supplementary material for: Reprogramming of liver metabolism during West Nile virus infection unveils novel aspects of disease pathophysiology
Source: Mol Med. 2025 Jul 5;31:251. doi: 10.1186/s10020-025-01300-8 (PMC12228371; doi:10.1186/s10020-025-01300-8)
Supplement: Supplementary file 6 — Supplementary Material 6. Table S2. Biological oxidations DEGs in liver. [file 10020_2025_1300_MOESM6_ESM.xlsx]

## Sheet: biological oxidations
DEG	description	log2fc(WNV/uninfected)	p-value (FDR corrected)
Chac1	ChaC, cation transport regulator 1	5.95068	0.000123249
Nnmt	nicotinamide N-methyltransferase	5.0636	0.00207276
Por	P450 (cytochrome) oxidoreductase	3.46285	7.9714e-06
Oplah	5-oxoprolinase (ATP-hydrolysing)	2.73368	5.32591e-11
Adh7	alcohol dehydrogenase 7 (class IV), mu or sigma polypeptide	2.6114	0.000149245
Ggt5	gamma-glutamyltransferase 5	2.2242	0.000714953
Gstp1	glutathione S-transferase, pi 1	2.20495	0.0195795
Gclc	glutamate-cysteine ligase, catalytic subunit	-2.04943	0.000389035
Acy3	aspartoacylase (aminoacylase) 3	-2.29233	2.38176e-09
Gstt1	glutathione S-transferase, theta 1	-2.29741	5.44293e-05
Paox	polyamine oxidase (exo-N4-amino)	-2.31636	0.000229714
Ugp2	UDP-glucose pyrophosphorylase 2	-2.37799	3.80406e-10
Gstm1	glutathione S-transferase, mu 1	-2.48271	2.83569e-05
Mgst3	microsomal glutathione S-transferase 3	-2.59201	4.00523e-08
Nqo2	N-ribosyldihydronicotinamide quinone reductase 2	-2.62071	1.35845e-06
Papss2	3'-phosphoadenosine 5'-phosphosulfate synthase 2	-3.45804	7.31758e-11
Gsta4	glutathione S-transferase, alpha 4	-4.84998	1.4152e-13
Gstm3	glutathione S-transferase, mu 3	-4.93497	6.393e-09
Acss2	acyl-CoA synthetase short-chain family member 2	-5.53004	5.3838e-08
