# Supplementary material for: Reprogramming of liver metabolism during West Nile virus infection unveils novel aspects of disease pathophysiology
Source: Mol Med. 2025 Jul 5;31:251. doi: 10.1186/s10020-025-01300-8 (PMC12228371; doi:10.1186/s10020-025-01300-8)
Supplement: Supplementary file 7 — Supplementary Material 7. Table S3. Lipid metabolism DEGs in liver. [file 10020_2025_1300_MOESM7_ESM.xlsx]

## Sheet: lipid metabolism
DEG	description	log2fc(WNV/uninfected)	p-value (FDR corrected)
Cidec	cell death-inducing DFFA-like effector c	50.5806	2.20936e-06
Cyp4a14	cytochrome P450, family 4, subfamily a, polypeptide 14	12.2654	5.20066e-06
Acot1	acyl-CoA thioesterase 1	10.7291	3.61354e-09
Cyp4a10	cytochrome P450, family 4, subfamily a, polypeptide 10	8.13804	1.30388e-06
Mfsd2a	major facilitator superfamily domain containing 2A	7.82915	3.03221e-08
Acot2	acyl-CoA thioesterase 2	6.11438	2.05174e-07
Hilpda	hypoxia inducible lipid droplet associated	5.8991	6.85554e-06
Cyp4a31	cytochrome P450, family 4, subfamily a, polypeptide 31	5.71363	0.00124002
Cyp4a32	cytochrome P450, family 4, subfamily a, polypeptide 32	5.44096	0.0118545
Smpd3	sphingomyelin phosphodiesterase 3, neutral	4.42525	0.00160331
Gde1	glycerophosphodiester phosphodiesterase 1	3.8771	3.74089e-08
Cyp39a1	cytochrome P450, family 39, subfamily a, polypeptide 1	3.5999	8.19535e-06
Alox5ap	arachidonate 5-lipoxygenase activating protein	3.57288	1.31406e-08
Crat	carnitine acetyltransferase	3.55224	8.21367e-10
Cyp4f18	cytochrome P450, family 4, subfamily f, polypeptide 18	3.3953	0.00741255
Pla2g12a	phospholipase A2, group XIIA	3.36465	2.52856e-06
Phospho1	phosphatase, orphan 1	3.26896	0.00418352
Slc22a5	solute carrier family 22 (organic cation transporter), member 5	3.15464	2.95387e-06
Lpin1	lipin 1	3.06695	0.00714392
Cds1	CDP-diacylglycerol synthase 1	3.06275	0.0093884
Tnfaip8l2	tumor necrosis factor, alpha-induced protein 8-like 2	2.95848	6.0594e-13
Gpat3	glycerol-3-phosphate acyltransferase 3	2.90249	0.00122572
Fabp7	fatty acid binding protein 7, brain	2.76522	0.000130911
Pnpla2	patatin-like phospholipase domain containing 2	2.74386	0.000216256
Cyp4f39	cytochrome P450, family 4, subfamily f, polypeptide 39	2.71563	0.0258718
Pik3r5	phosphoinositide-3-kinase regulatory subunit 5	2.61206	1.51602e-05
Neu3	neuraminidase 3	2.56414	0.000323521
Pla2g4a	phospholipase A2, group IVA (cytosolic, calcium-dependent)	2.50177	0.00444851
Hacd4	3-hydroxyacyl-CoA dehydratase 4	2.46035	9.36355e-06
Acot8	acyl-CoA thioesterase 8	2.44841	3.10445e-07
Ehhadh	enoyl-Coenzyme A, hydratase/3-hydroxyacyl Coenzyme A dehydrogenase	2.39752	0.00928522
Lpgat1	lysophosphatidylglycerol acyltransferase 1	2.29302	3.48789e-08
Mgll	monoglyceride lipase	2.28587	5.08335e-05
Ggt5	gamma-glutamyltransferase 5	2.2242	0.000714953
Aldh3b1	aldehyde dehydrogenase 3 family, member B1	2.20294	1.65355e-05
Slc25a20	solute carrier family 25 (mitochondrial carnitine/acylcarnitine translocase), member 20	2.19047	7.47664e-07
Dhcr24	24-dehydrocholesterol reductase	2.16879	0.000179084
Cpt1a	carnitine palmitoyltransferase 1a, liver	2.12739	0.00102535
Acadm	acyl-Coenzyme A dehydrogenase, medium chain	2.11326	7.13281e-07
Chpt1	choline phosphotransferase 1	2.10954	0.000624797
Decr1	2,4-dienoyl CoA reductase 1, mitochondrial	2.10107	3.4074e-07
Fitm2	fat storage-inducing transmembrane protein 2	2.04463	0.0117585
Psap	prosaposin	2.01938	1.08211e-05
Pla2r1	phospholipase A2 receptor 1	-2.03803	0.0339502
Gba2	glucosidase beta 2	-2.06232	0.000577985
Acat2	acetyl-Coenzyme A acetyltransferase 2	-2.0966	0.000309138
Cyp2u1	cytochrome P450, family 2, subfamily u, polypeptide 1	-2.12219	0.00334567
Hsd17b2	hydroxysteroid (17-beta) dehydrogenase 2	-2.17942	1.57088e-07
Akr1d1	aldo-keto reductase family 1, member D1	-2.22238	0.00243658
Ppard	peroxisome proliferator activator receptor delta	-2.24355	9.94422e-05
Plekha6	pleckstrin homology domain containing, family A member 6	-2.2463	0.00275001
Abcb11	ATP-binding cassette, sub-family B (MDR/TAP), member 11	-2.31066	1.44218e-05
Aacs	acetoacetyl-CoA synthetase	-2.34472	0.00791935
Srd5a2	steroid 5 alpha-reductase 2	-2.35815	0.00714327
Mtmr7	myotubularin related protein 7	-2.43413	0.0346868
Slc44a3	solute carrier family 44, member 3	-2.48175	0.00748994
Pcyt1b	phosphate cytidylyltransferase 1, choline, beta isoform	-2.50453	0.0229325
Pik3c2b	phosphatidylinositol-4-phosphate 3-kinase catalytic subunit type 2 beta	-2.82764	1.7337e-06
Aldh3b3	aldehyde dehydrogenase 3 family, member B3	-2.83629	0.000104773
Mid1ip1	Mid1 interacting protein 1 (gastrulation specific G12-like (zebrafish))	-2.86514	4.47036e-06
Akr1b7	aldo-keto reductase family 1, member B7	-2.91704	1.89238e-05
Gpat2	glycerol-3-phosphate acyltransferase 2, mitochondrial	-3.15894	0.000148789
Bdh2	3-hydroxybutyrate dehydrogenase, type 2	-3.23581	1.99364e-07
Etnppl	ethanolamine phosphate phospholyase	-3.24262	0.00351982
Scd2	stearoyl-Coenzyme A desaturase 2	-3.39503	0.000159681
Srebf1	sterol regulatory element binding transcription factor 1	-3.6672	3.785e-08
Elovl6	ELOVL family member 6, elongation of long chain fatty acids (yeast)	-3.94878	3.10634e-07
Fasn	fatty acid synthase	-3.99442	2.23517e-09
Sc5d	sterol-C5-desaturase	-4.07127	2.21014e-11
Acly	ATP citrate lyase	-4.64067	2.01566e-08
Thrsp	thyroid hormone responsive	-4.85721	0.0102136
Cyp1a2	cytochrome P450, family 1, subfamily a, polypeptide 2	-5.58076	1.07009e-20
Ptgds	prostaglandin D2 synthase (brain)	-6.99807	6.26132e-07
Hao2	hydroxyacid oxidase 2	-7.60198	3.77653e-08
Serpina6	serine (or cysteine) peptidase inhibitor, clade A, member 6	-8.54894	1.34597e-08
Pnpla3	patatin-like phospholipase domain containing 3	-36.5674	4.27387e-10
